# Supplementary material for: The SF3B1R625H mutation promotes prolactinoma tumor progression through aberrant splicing of DLG1
Source: J Exp Clin Cancer Res. 2022 Jan 17;41:26. doi: 10.1186/s13046-022-02245-0 (PMC8762886; doi:10.1186/s13046-022-02245-0)
Supplement: Supplementary file 1 — Additional file 1: Table S1. Primers used for qRT-PCR in this study. Table S2. The clinical data of 15 prolactinoma patients. Table S3. siRNA used in this study. Table S4. Antibodies used in this study. Table S5. Differentially expressed gene in Sf3b1 mutant GH3 cells. Table S6. Differentially expressed gene in SF3B1 mutant human prolactinoma. Table S7. Significant alternative splicing events in Sf3b1 mutant GH3 cells. Table S8. Gene Ontology (GO) function of AS genes in Sf3b1 mutant GH3 cells. Table S9. Significant alternative splicing events in SF3B1 mutant human prolactinoma. Table S10. Gene Ontology (GO) function of AS genes in SF3B1 mutant human prolactinoma. Table S11. Gene Ontology (GO) function of differentially expressed genes in Sf3b1 mutant GH3 cells. Table S12. KEGG pathway analysis of differentially expressed genes in Sf3b1 mutant GH3 cells. Table S13. KEGG pathway analysis of differentially expressed genes in SF3B1 mutant human prolactinoma. [file 13046_2022_2245_MOESM1_ESM.xlsx]

## Sheet: Table S1
Table S1. Primers used for qRT-PCR in this study.
Target	Forward	Reverse
qRT-PCR primers
DLG1-homo	CCAGGCAGGTTACACCAGAT	TCGGGCTCGTTCTTTCTTCT
Dlg1-rat	ATAAAACTTATTAAAGGCCCTA	CATAGATGCTGTTATCCCC
GAPDH-homo	CTGCTGATGCCCCCATGTTC	ACCTTGGCCAGGGGTGCTAA
GAPDH-rat	CCATTCTTCCACCTTTGATGCT	TGTTGCTGTAGCCATATTCATTGT
RT-PCR primers
Sf3b1-rat	GCTGCTGTTGTAACTTTTCCT	TTAATACCAGTGTGCCTCGCT-3
Dlg1-rat	CGCTATCGCTGGCATTAGAA	AGTTGAGAAGAAAGAACGAGCC
Pkd1l2-rat	AGAGTGGAAAGCAGGAAGACA	AGGAACCTCACAGTTGGCAT
Tgif1-rat	TCGAAGAATCTGGACGGACT	AGTAGGGAGGGGAGTGAGTT
Mroh2a-rat	AAAGGGGAGGTGAAGAGAGG	AGCAGTTCTGATCCTAGACAAGT
Emc1-rat	GAAGTCGTGTGCCTGGAGAT	GCCAAGGTGTCGATGTTGAT
Ccdc136-rat	CTGCAGGAGAAGTTCAAGGC	TGCTGCCTGTGTTCTTCTTG
Parp16-rat	CCGACTTATTCAACAGGTGGT	CTCACCGACTCCCTGGCT
Myo15a-rat	GAGGATCCTGTGCAGACTCA	GACGGAACAGGAGGTCTAGC
Rest-rat	AGTTGCTCCTATCGGCTGTT	ACGCCCTTATAAATGTGAACTGT
Pipox-rat	TGCCCCAAAACCTTCTCAGA	AGAATCCAGCACCGATGACA
Mapk15-rat	CTCGAGAGGAAGACTTGGGG	TGGCGGCGGAAGTTGGTA
Parp4-rat	GTGGTGGTGGAGCTGCAGAG	GGCTCATGCTGTTCACTGGC
Tfb2m-rat	CCCTAGAGCTCACTGTCGTCCG	GTCGTCATTTAGTGTGCATGCCG
Cd44-rat	TCGCCTTCTTCCAGCTCTCC	CGTGATGGCACCCGCTACAG
GAPDH-rat	CCATTCTTCCACCTTTGATGCT	TGTTGCTGTAGCCATATTCATTGT

## Sheet: Table S2
Table S2. The clinical data of 15 prolactinoma patients
Serial Number	SF3B1R625H	Gender	Age (Years)	PRL (ng/ml)	Tumor Size (cm)	Knosp Classification	Tumor Ivasion	Tumor Progression	PFS（weeks）
01P019	Mutation	Male	31	6000	7.6	4	Yes	Yes	31.29
01P020	Mutation	Male	55	5762	4.9	4	Yes	Yes	17
01P004*	Wild	Male	43	1068	6.2	4	Yes	No	218
01P005*	Wild	Female	50	150	1.7	1	No	No	209.86
01P001	Wild	Female	25	103	1.4	0	No	No	12.86
01P002	Wild	Male	49	1122	2.4	1	No	No	120.14
01P006	Wild	Female	54	145	1.3	0	No	Yes	47.29
01P013	Wild	Male	20	197	3.3	4	Yes	No	115.14
01P017	Wild	Female	44	1960	3	2	No	No	71.57
01P024	Wild	Female	20	766	2.3	3	Yes	No	34.43
01P027	Wild	Male	22	509	3.3	2	No	No	13
02P022	Wild	Female	15	314	2.4	2	No	No	54
02P015	Wild	Male	65	2560	3.3	4	Yes	No	98.29
01P003	Wild	Male	42	189	5.4	3	Yes	No	72.29
01P011	Wild	Female	48	127	1.4	1	No	No	129.14
The data of clinial and RNA-seq were from our previously reports1; * selected for alternative splicing analysis.
1 Li, C. et al. Somatic SF3B1 hotspot mutation in prolactinomas. Nat Commun 11, 2506, doi:10.1038/s41467-020-16052-8 (2020).

## Sheet: Table S3
Table S3. siRNA used in this study.
Target	sequence
si-DLG1-1	GGAACAGGACTTTACTGAA
si-DLG1-2	GGGTCAGGTTCTCTTCGAA
si-Dlg1-1	CCACAGCAAAGCAGTTGAA
si-Dlg1-2	CGACAAGACTAAAGACAGT

## Sheet: Table S4
Table S4. Antibodies used in this study.
Antibodies	Source	Catalog number
For Western blot
DLG1	Abcam	ab134156
E-Cadherin	Abcam	ab76319
N-Cadherin	Abcam	ab18203
Vimentin	Cell Signaling Technology	5741
Snail	Cell Signaling Technology	3879
phospho-AKT T308	Cell Signaling Technology	13038
AKT	Cell Signaling Technology	4691
phospho-GSK-3β(Ser9)	Cell Signaling Technology	9323
GSK-3β	Cell Signaling Technology	12456
FLAG	Sigma-Aldrich	F1804
GAPDH	Abcam	ab8245
For immunohistochemistry
DLG1	Santa Cruz Biotechnology	sc-9961
E-Cadherin	Abcam	ab76319
Snail	Abcam	ab85936
For immunofluorescence
DLG1	Santa Cruz Biotechnology	sc-9961
E-Cadherin	Cell Signaling Technology	14472
Vimentin	Abcam	ab92547

## Sheet: Table S5
Table S5. Differentially expressed gene in Sf3b1 mutant GH3 cells
Gene Symbol	Log2 (Fold Change.mutant/WT)	P-value
Gad1	0.845743	4.83881e-06
Tcf15	1.43855	4.18374e-09
Cd82	-0.895025	0.00326497
Fcrl6	-1.04017	0.000350981
Antxr2	-4.84592	0.0314645
Pdzk1	-0.946745	0.000545526
Rnf115	-0.665632	0.000171145
Aga	0.722224	0.000734004
Ak2	-0.6635	0.00241952
Glis1	0.707481	0.0499874
Lamp2	-12.2507	5.5022e-16
Pfkfb1	-1.45362	0.000412774
Apex2	-0.651068	0.00606964
Alas2	-6.26257	8.02088e-16
Gatm	1.17358	3.28855e-10
LOC108348048	-3.03531	3.63323e-05
Ccl7	-4.4418	4.94735e-32
Prmt7	-0.580077	0.000283179
Def8	-0.989757	1.19772e-06
Rtn4ip1	-0.801293	0.0068956
Prodh1	0.74933	0.00876932
Scarf2	0.981522	5.39969e-06
Fig4	-0.902924	0.000365901
Sobp	0.876573	0.00774288
Cd24	-11.0042	3.35353e-15
Dcbld1	0.683133	0.0197033
Slc35f1	-9.04119	6.47483e-43
Gpsm3	-2.60019	9.42095e-08
Tap1	0.642944	0.000389343
Phf1	0.728517	0.00149642
Ppard	1.28234	1.68116e-07
Cpne5	-1.79903	0.00672214
Mdga1	1.79912	1.70384e-09
Pald1	1.47883	1.18862e-05
Calhm4	-6.30078	0.00145282
Lama4	-0.705789	0.0402193
Pcdh15	-5.86808	0.00105453
Bicc1	-1.05595	0.00297894
AABR07041078.1	-9.97385	3.27293e-13
Zfp365	0.704467	0.00509621
Nek7	-0.703678	0.000363485
Cmklr1	-6.62291	0.000103792
RT1-S3	0.664096	0.0261186
Man1a1	1.3498	5.87242e-05
Msl3l2	0.665885	0.016768
Ppp1r18	0.824734	0.00131562
Sapcd1	-2.32654	0.00236644
Vwa7	-1.32199	0.000570959
Rbmx	-10.5299	9.68494e-11
Arhgef6	-7.65887	4.35474e-07
Rxfp2	-7.4834	3.64695e-06
Tpst1	0.922002	3.34622e-05
Smurf1	-1.44439	3.83879e-06
Nptx2	-9.09022	6.07758e-23
Bri3	-0.674156	0.0229371
Rsph10b	-3.01217	1.29538e-15
Kmt5a	-1.02671	1.24554e-05
Cdk2ap1	-0.66541	1.3643e-05
Cers4	0.977828	3.87919e-05
Abcb9	0.643414	0.014791
Rfc3	0.695623	0.0100562
Stard13	-1.24428	9.24227e-05
Kl	-6.73066	1.03767e-05
Rbak	-9.40317	9.32524e-12
Mmd2	2.2024	1.63531e-09
Rnft2	-1.02224	0.000660009
Nos1	0.900624	0.00105674
Srrm4	2.18367	1.12772e-09
Abcg1	0.60985	0.00678117
Gatc	-0.906262	0.000324352
Srsf9	-0.784614	0.00296707
Pde9a	4.93246	0.026106
Pknox1	-0.647225	0.0372025
Git2	-0.60555	0.000101255
Trpv4	-2.4607	0.0128813
Ankrd13a	-0.778772	8.03509e-07
Trpm2	-0.825541	2.01252e-06
Lrrc3	1.42645	0.000886438
Itgb2	-1.01654	0.000268483
Adarb1	0.614853	0.00124624
Col18a1	-6.51239	1.48317e-20
Snx8	-0.665363	0.00241801
Gpr146	0.883462	0.00259568
Adora2a	-4.35152	0.0159096
Fam20c	0.626778	0.0102697
Wdr66	1.30231	0.000904971
Aldh2	-1.39241	5.96851e-07
Erp29	0.708184	0.000334598
Hectd4	-0.75284	0.000305885
Oas1a	0.98552	0.0476218
Rasal1	-3.54722	0.000691925
Ddx54	-0.69727	0.000799541
Iqcd	-0.829953	0.0264327
Sdsl	0.894406	0.0439758
Rbm19	-0.70561	0.000448707
Tfr2	-0.835152	0.0433924
Serpine1	-1.32181	0.000292267
Vgf	1.24733	0.000320607
Rasa4	-0.610815	0.00102443
Pom121	-0.636521	0.00566299
Fzd9	2.30532	5.37574e-07
Ids	-0.685867	0.00112338
Tmem35a	0.876574	0.00245924
Map3k20	-3.40206	6.35333e-11
Dlx1	-2.66187	2.1743e-06
Igsf11	1.83816	8.68732e-25
Cd80	0.920756	0.0105739
Agps	-0.705923	0.00024427
Nfe2l2	-0.664238	0.0004796
Cldn8	-1.68064	1.44601e-07
Adamts1	2.637	4.04348e-05
Pcp4	0.847447	0.00108804
Kcnj6	-3.06411	0.0171571
Kalrn	1.14877	6.26026e-07
Vwa5b2	0.781568	0.000623914
Ece2	0.688464	0.00949808
Hes1	-1.01993	0.0224296
Tmem44	1.71799	0.00337875
Chrd	2.22182	3.78087e-27
Tm4sf19	-3.83756	2.40991e-07
Muc4	-11.1229	4.47346e-12
Slc12a8	0.773022	0.00146055
Dgkg	1.53255	2.39553e-16
Itpr2	1.78245	8.78222e-06
Fetub	-7.47534	5.58713e-17
Tm7sf3	1.08678	2.27861e-10
Adipoq	-3.99029	0.000300231
Arntl2	1.79846	0.00213193
Sdf2l1	0.655548	0.00055855
P2rx6	1.20294	0.00573535
Slc7a4	0.624254	0.0112496
Tprg1	-8.23324	3.16005e-08
Cldn1	-11.314	1.87363e-12
Fgf12	-1.42524	4.29617e-05
Cblb	-0.628357	0.00492902
Alcam	-1.78719	1.33063e-09
Ugt2b10	-5.715	0.000475089
Sidt1	1.43393	6.66939e-08
Boc	-0.712272	0.0069954
Igfbp7	1.58636	0.000596499
Hunk	-11.1911	1.22882e-12
Zfp644	-0.683735	0.00460242
Sod1	0.698929	0.000727318
Lrrc8c	0.645173	0.00608534
Cracd	1.59166	3.17894e-13
Cds1	0.633592	0.0171265
Cep135	0.981453	1.11028e-05
Nmu	2.88332	5.47852e-15
Pdcl2	0.593549	0.0264826
Phldb2	0.95103	0.00598317
Cwh43	-6.78943	2.05331e-05
Nectin3	-1.30777	0.0136325
Hpse	1.20274	0.000122313
LOC498368	-0.990301	1.13473e-07
Mylk	1.59172	4.93196e-09
Plac8	-8.53689	7.35212e-08
Sema5b	-3.76605	4.67108e-07
Casr	-1.50257	0.000759766
LOC103690175	-8.0903	6.35141e-09
Tec	-0.919614	8.11052e-06
Sh3bgrl	-1.59276	4.02718e-06
Fam122b	-5.71701	0.00492457
Slc15a2	-1.62712	0.0013867
Atp10d	-1.70192	1.48383e-06
Limch1	0.632122	0.0104953
Rasgef1b	1.65563	0.0116748
Gabra2	-6.82048	1.57076e-05
Eaf2	-1.83357	0.000311941
Tsen15	-0.596007	0.0392927
Gabrg1	-5.08053	0.0240563
Serpinb8	-5.82887	0.00409601
Rbm47	-5.29401	0.018593
Tgfb2	-1.02324	6.23271e-07
Fndc3c1	-7.19926	9.1481e-06
Rnf2	-0.61503	0.00473292
Tnr	-1.77875	1.2465e-11
Trim7	0.64962	0.0182843
Tom1l1	-0.703493	0.00151973
Ptgs2	-7.33974	3.2498e-07
Rap2c	-9.8271	2.44578e-13
Kifap3	-0.713408	0.00757208
Tnn	-1.89223	0.0463413
Prm3	1.252	0.0416923
Parm1	1.2824	1.25921e-06
Rps6ka6	-0.600534	0.0486942
Sox9	4.85838	2.08132e-10
Abat	1.00592	6.01905e-05
Pla2g4a	-9.04853	1.94433e-05
Emp2	0.877366	0.00110346
Lamc1	0.711137	0.0005479
Btc	0.869873	0.000592095
Zdhhc15	-0.712063	0.0312526
Adam11	-5.81947	5.7054e-11
Bcl2	0.834874	0.000251894
Gpr156	-0.608588	0.0162325
Gdpd2	-3.28682	0.0027235
Lhx1	-5.06443	0.0307336
Hsd17b7	-1.34062	1.54175e-05
Rbfox1	-1.63759	1.20135e-07
Slc16a2	1.03742	0.0229614
Maoa	-0.760131	0.00477822
Cacna1e	6.74845	4.99475e-09
Nacc1	-0.964446	2.6734e-10
Ddr2	-5.7561	5.72174e-08
Sec14l5	1.21442	0.000514638
Golt1a	-5.05223	0.0183758
Ren	-1.21042	0.0200729
C1ql1	-3.05225	5.63129e-08
Tbx19	-1.47904	0.00668181
Nfix	-0.938396	0.000239797
Slc9a3r2	1.05206	0.00662182
Olfml2b	4.33005	6.19736e-09
Rad23a	-0.96147	2.1406e-08
Atp2b4	-1.68769	7.51688e-07
Plcd3	1.10207	0.00070361
Pigl	-0.94183	0.000377732
Gpr161	3.7778	3.47146e-07
Arhgap31	1.1431	0.0091788
Kif19	1.46067	3.88948e-05
Btbd17	2.12187	9.44004e-10
B4galt4	1.29575	0.000214764
Hdac8	-0.830296	0.0133116
RGD1310166	0.832335	0.000995383
Gprc5c	-7.18916	0.000251158
Timp2	0.625105	0.00817183
Farsa	-0.807544	1.07403e-05
Nlrp3	-2.91389	0.000126068
Serpinf1	-1.69376	0.0036876
Fmod	-8.04385	2.62349e-21
Cited1	1.53357	6.34428e-08
Caskin1	0.881814	0.00081177
Bmerb1	0.694366	0.0129294
Lgals3bp	2.03806	2.31212e-11
Tspan7	0.768476	0.000538373
Ltc4s	3.98149	9.72802e-07
B3galt2	1.56699	0.000243
Cdc73	-0.828345	0.00229232
Lefty1	-3.16725	4.8981e-05
Grin2c	-2.16521	0.000931565
Dck	0.653163	0.014669
Cxcr3	-1.89584	0.0432856
Cdip1	0.68103	0.00214533
Acsf2	0.615961	0.00722038
Canx	0.745875	4.45217e-05
Cadm3	-4.67719	0.0436106
Hs3st3b1	0.723179	0.00734181
Fmo4	-4.39303	0.01981
Il15	2.90816	0.0108149
Klf1	-1.30554	4.81854e-07
Zfp330	-0.705908	0.000139778
Capn8	-1.32737	2.717e-07
Atp11c	-8.73964	1.90815e-10
Aim2	-6.30695	3.66744e-05
Ppfia4	0.934802	0.000565034
Ephx1	-0.820009	0.0324331
Adamts4	1.26197	0.0334214
Cnpy2	0.773317	0.000431553
Arhgap44	-8.94156	7.45005e-11
Mid1	-0.906559	0.00694707
Hnrnpab	-0.993232	0.0403494
Cldn6	-2.34001	6.33943e-07
Myocd	-6.53507	4.44133e-05
Pir	1.1439	7.8992e-07
Rgs2	-0.732392	0.0218141
Prox1	1.00063	0.0156958
Mgat4d	2.29525	0.000665018
Fam184b	0.756049	0.0212653
Bmx	2.99863	1.98849e-07
Paqr4	0.620001	0.00168857
Dusp27	-3.80834	4.70385e-06
Flrt2	-8.22344	1.80667e-08
Nptx1	-8.5812	4.59563e-11
Atf3	-1.78163	0.000182827
Get3	-0.676075	0.000232395
Clgn	-4.70719	0.00741452
Smarca1	-11.2635	3.75894e-11
Tmem163	0.908894	0.00714448
Csrp2	1.50143	9.80642e-05
Opn3	-2.29699	3.61689e-06
Atp10b	-7.03023	1.35117e-05
Rgs9	0.650786	0.0194664
Nlgn3	-0.88945	0.0493562
Kcnk10	0.633545	0.00306194
Wdr75	-0.850645	3.4261e-05
Vash2	1.2705	7.10327e-09
Slit2	0.861442	5.65633e-07
Kcnh1	-2.41225	0.00805365
Scoc	-0.742393	0.00047017
Trir	-1.02375	5.39013e-06
Gipc1	-0.871587	3.23321e-06
Cxcr4	2.40863	2.95583e-10
Thsd7b	-2.35083	9.76216e-13
Tph2	2.13761	4.65219e-17
Ccnjl	1.25876	0.0483735
Col1a1	-9.57736	4.38427e-22
Pacc1	0.736255	0.000635161
Hhat	-1.76726	0.000360919
Cd55	0.818922	0.0114493
Arsg	-0.598382	0.029486
Asnsd1	-0.653026	0.0142933
AABR07020879.1	1.21414	0.0402739
Tnpo2	-0.673008	2.30204e-05
Ttc1	0.652186	0.000448976
Pik3r6	-5.54352	0.0337392
Adcy3	0.726478	0.00150238
Osgepl1	-0.911978	0.000391106
Grip1	1.58759	0.000369105
Tdrd5	1.19879	1.94465e-07
Lrrk2	1.09284	4.03681e-05
Sh3pxd2b	1.71009	0.00084947
Ncoa1	-0.838096	0.000985385
Pms1	-1.17716	2.35161e-05
Eno3	1.39859	6.63069e-07
Enpp2	3.29252	5.79335e-12
Ptger1	-1.82692	1.09211e-05
Frmpd4	-11.003	4.94844e-18
Grpr	-1.88687	0.00569699
Cep170	-0.601868	0.00254021
Slc7a3	-4.82186	0.0268767
Vasn	1.47987	0.0376244
Coro7	0.655287	0.000163655
Samd14	1.6897	0.000205963
Prps2	-9.85747	7.23791e-14
Dnah9	-3.12257	0.0432169
Myo1a	-1.39238	0.00828724
LOC298795	-2.82135	0.00236433
Stk10	0.683664	0.0168177
Dhps	-0.935759	4.82385e-05
Lgr5	-4.54326	9.72847e-17
S100g	-2.3831	2.94921e-08
Irak3	-2.73855	4.77418e-14
Tac3	-1.19786	0.00453825
Pole2	0.812103	0.00283373
Zfp386	0.767102	0.00169957
Ifitm1	-6.32827	4.61921e-12
Adgra3	-1.44655	8.07202e-11
Tcn2	0.720471	7.93863e-05
Arl4a	1.1747	1.43119e-06
Grb10	3.77625	9.44497e-22
Ascl1	0.980906	0.000638911
Pah	-2.06765	5.71328e-12
Vipr2	2.00956	7.0859e-15
Sh3kbp1	-2.96419	3.11938e-09
Ddx39a	-1.07774	3.27545e-06
Zbtb18	0.61743	0.00599269
Cntn1	1.20417	7.27331e-08
Dglucy	-3.24325	4.52858e-06
Ikzf1	3.67537	2.1125e-11
Acss3	1.34508	5.84894e-06
Fam210b	1.07025	1.95193e-05
Ppargc1a	4.92297	1.05603e-21
Wif1	-3.37681	1.37853e-07
Ccdc88c	0.661574	6.8017e-06
Ptprr	-1.06683	0.00376299
Commd5	1.46964	0.0039822
Adgre5	-10.7016	9.52267e-65
Gpr135	0.88888	0.00725529
Myc	-1.23523	1.88333e-07
Cacnb1	0.644735	0.00395643
Wdr60	0.585326	0.046098
Cox7a2l	0.655308	0.0156974
Rxrg	-2.29387	1.17904e-06
Ttc8	0.595182	0.00570712
Dcn	-3.49786	6.22667e-05
Sec14l4	-1.8734	1.21017e-05
Cacna1b	-6.25406	2.54046e-14
Lrriq1	2.50792	0.00781837
Zdhhc9	-10.8618	6.45207e-17
Gpm6b	-0.608967	0.00483002
Rnd3	-5.79553	2.69978e-24
Sec23a	0.628218	0.0272879
Creld2	0.667445	0.00275746
Angptl1	-2.51482	0.016287
Kcnj16	4.34877	0.0213204
Pp2d1	-0.71378	0.00619118
Meis2	-1.92614	1.08813e-19
Wdr25	0.71509	0.0141387
Cd48	1.70527	0.00261108
Nalcn	1.11627	0.00487414
Glis2	0.620718	0.00283193
Cytip	1.868	2.02018e-08
Fam171b	1.26692	0.000231727
Rtn1	1.25507	5.68371e-06
Stac2	1.68243	0.0452436
Plcb1	-3.31012	0.0083983
Sema6d	-5.97136	3.95208e-34
Dock4	0.943242	1.2556e-05
Akap6	0.674067	0.0458918
Pkd1l1	-2.75676	0.000154865
Flrt3	-1.65937	3.92231e-07
Vangl2	-11.6091	8.33296e-20
Kcna4	-0.776095	3.53737e-06
Sel1l3	-8.28046	4.46838e-11
Sdc2	0.761196	0.000375853
Kif16b	-0.647946	0.00224531
Slc38a11	-8.48342	7.51536e-11
Upp1	-0.786163	0.000241319
Ptprn2	0.687367	2.47647e-05
Scn3a	-1.87769	4.02372e-10
Tfpi	0.745888	0.00281899
Crip2	1.59229	1.89283e-28
Egln3	-4.85397	0.00557563
Lpcat4	-0.677453	4.80076e-06
Bcorl1	-7.00924	2.06283e-08
Lgr6	-1.01314	1.16479e-05
Rprm	-5.37613	0.00799132
Asf1b	-0.801562	0.00343908
Slc52a3	-5.38504	0.00164976
Scrt2	1.05313	0.0456955
Dync2li1	-0.758544	3.93408e-05
Slc24a5	-0.718743	0.00310008
Sgpp1	0.63737	0.000138225
Nxph3	2.89941	2.79394e-18
Nipal2	-0.726067	0.0059539
Cst3	0.960908	9.77075e-05
Slc12a6	-1.76487	5.1246e-15
Sec16b	-0.623083	0.000670834
Slc1a4	-0.642955	0.000838957
Abcg5	-7.28343	5.06066e-07
Prkaca	-0.634326	0.000485579
Myef2	-0.743443	9.62993e-05
Shmt1	-1.00099	0.00188863
Trhde	0.760649	0.00910275
Itpka	2.321	2.32352e-10
Syne3	1.13558	0.000672215
Rassf5	1.23548	8.67366e-11
Fjx1	5.01072	0.0030929
Kcnj3	-6.62441	0.000261593
Kitlg	0.675108	0.0164746
Ppp2ca	0.830624	0.0017241
Prex2	1.51243	2.3162e-11
Ngfr	3.05719	1.79369e-10
Sertad2	-1.04287	0.0017752
Lrrc9	0.695457	0.0469121
Creb3l1	0.730424	0.000438091
Zhx2	1.2613	0.0199362
Abcg8	-7.83162	3.28727e-07
Pcsk2	1.25586	5.64574e-06
Slc1a2	-1.55091	0.00116547
Best3	0.819992	0.00459918
Rhbdl3	0.777345	0.0201979
LOC686013	-1.33145	0.0280549
Apob	-2.95212	1.7471e-07
Rpia	-0.89672	0.00158784
Dhrs7	0.838523	0.000210782
Brinp2	0.975499	0.00761278
Gadd45a	-0.981224	3.90998e-06
Ar	-9.62388	1.55212e-12
Pgf	0.875257	0.0153577
Fam110c	2.03395	4.77734e-09
Runx1t1	-2.67118	5.09778e-14
Lmcd1	-7.70848	1.08667e-05
Mgp	4.06639	2.3349e-07
Nsg1	1.67864	4.94034e-15
Ptprd	-7.71066	4.83187e-07
Galnt3	-1.54735	5.7137e-06
Palm3	-2.71198	0.0394068
Birc3	-2.16257	0.0290468
Ssuh2	2.27282	0.0290293
Eif1ax	-0.742324	0.00059764
Dapl1	-2.24375	0.000460487
Il27ra	-2.73951	0.0223562
Btbd11	0.631577	0.0184998
Sostdc1	-6.93714	1.89705e-06
Cdk5rap2	-1.11733	7.96813e-05
Slc10a1	1.32937	0.00465674
Cav3	6.32839	0.00025825
Arhgdib	2.02587	0.00697393
Utp20	-0.62095	0.0124157
Tafa4	-1.33546	0.0379383
Tcf7	1.74913	1.87143e-06
Tle1	-9.11018	1.47912e-09
St14	1.5488	4.14363e-06
Rad18	0.609616	0.000206052
Them6	0.614636	0.0168909
Yap1	-11.3611	1.11881e-13
Mlip	-5.42072	0.00889657
A3galt2	-3.27445	5.00602e-13
Il5ra	-3.73945	0.000111086
Nr4a3	0.6249	0.0102739
Gpr176	-7.40161	1.6872e-15
Kcnma1	0.804825	0.000281963
Wdsub1	-0.821215	0.000326276
Ctnna2	0.648938	0.0134661
G0s2	-5.27515	0.017598
Lamb3	-1.83903	0.000385093
Ptprz1	1.67877	1.20259e-06
Snap25	1.05329	1.27435e-05
Rfx1	-0.611679	0.00149303
Matn2	-1.91502	0.0265617
Aifm1	-1.4298	0.000200387
Tg	-2.44833	0.0295828
Shh	0.63288	0.011975
Reg3b	-3.08431	0.00534498
Grid2	1.07722	0.000622968
Cacng2	-1.00613	0.000405583
Ifih1	0.690176	0.0169344
Pdia4	0.657307	0.00327176
Ptpro	1.08825	2.56272e-12
Tspyl5	-6.08753	0.00160558
Six6	-11.2783	1.25166e-18
Elovl5	-0.782277	0.000550589
Memo1	-0.743119	0.000515424
Galk1	0.618497	0.0301816
Atoh1	0.755143	0.0166408
Ddx58	0.832168	0.0031388
Tldc2	-2.68713	0.0220373
Nectin1	0.613385	0.00604218
Trnt1	-0.604277	0.0178951
Amdhd2	0.711997	0.00722186
Srgap3	-3.84033	1.4077e-10
Sema3c	0.688102	0.0300406
Mrc2	-4.96366	4.34419e-30
Dcaf15	-0.743572	0.000152478
Fstl4	1.77974	6.78443e-09
Itgb8	6.4513	4.39092e-08
Plekhg3	0.897879	4.19418e-09
Ccdc96	0.614148	0.0292081
Odf1	-1.69456	0.000402469
Hpgds	-1.40705	0.0315966
Htr3a	0.712591	0.01114
Thy1	0.791164	0.000288279
Cd302	-8.09687	7.27126e-13
Sema3e	-5.49598	0.0115606
Scn9a	-2.02659	4.86112e-05
Ryr3	-2.18506	0.0137806
Vopp1	-0.666584	0.0153729
Slc38a4	0.649788	0.00344972
Rai2	-0.808778	0.00344512
Rdh10	1.1363	2.35861e-05
Chd7	0.92344	1.039e-06
Rab33a	-5.02142	0.018829
Wdyhv1	-0.695232	0.00100325
Pzp	-1.44611	0.000146718
Zfp618	-9.89715	3.41841e-14
Slc24a4	1.07204	0.00145729
Fbxo32	-0.84146	0.000937679
Cc2d1a	-0.763547	8.83364e-05
Tgm3	-3.60464	6.66141e-19
Sh3gl2	1.04615	8.88994e-07
Dhcr24	-0.653691	0.0267522
Zfp280c	-7.85818	4.77112e-11
Pgap4	-0.798599	2.24971e-06
Lrrn1	1.05228	1.01354e-05
Aldob	-4.31317	0.0333921
Klrg2	-2.412	0.00137535
Ano4	-2.09207	4.35058e-14
Ovol2	-7.23008	8.764e-07
Etv1	1.41719	4.2208e-11
Slc25a14	-0.862151	0.00542043
Dnase1	-1.12664	0.0405663
Cd320	0.687507	0.000125082
Sptb	0.890798	0.00147872
Sardh	-2.80215	1.31283e-31
Casq1	-0.756439	0.0424038
Eepd1	0.880539	1.0556e-06
AABR07029272.1	1.81644	4.74853e-05
Padi3	-5.80745	0.0121683
Prex1	0.918018	0.00299635
AC126572.1	-9.66335	6.66993e-14
Snrpb	-0.756301	5.63317e-05
Stk32c	1.32593	6.88147e-07
Ntn3	0.734497	0.0320551
Hpca	1.72461	3.51127e-07
Grhl2	-2.07132	2.98413e-05
Amigo2	1.49853	0.00236362
Sorcs2	-5.32876	0.0421324
Abcg2	1.24278	0.00224699
L3mbtl1	-5.366	1.40709e-17
Eps8	0.655681	0.00133359
Bcl11a	-8.13628	2.87031e-10
Csmd2	1.05885	0.00230519
Plin2	1.43602	8.48777e-06
Adhfe1	-0.864569	0.000588436
Marchf10	-4.77157	7.41901e-05
Ly6e	0.685611	0.0443968
Itpr1	-0.73941	0.000182785
Krcc1	-1.10229	0.00219559
Cyp46a1	1.72095	1.00373e-09
Bhlhe40	-0.884107	0.000250711
Ccl2	-8.29609	4.73812e-10
Ttc22	-4.82285	0.0123838
Sema3d	-4.91204	7.31228e-23
LOC361016	-1.74285	1.41426e-09
Nr0b2	-5.66537	0.0274757
Cdkn1b	-9.57047	1.06217e-17
Ttc9	0.656892	0.00402322
Sbspon	-8.64904	6.27668e-11
Il12rb2	-0.613286	0.0255446
Flnc	-6.15001	6.35786e-17
Slc2a1	-0.617315	0.0188536
Spdl1	-1.19481	0.000433357
Fbn1	-3.23966	0.000670846
Fam3d	-2.95609	0.0016969
Plxna2	0.750552	0.000536471
Sstr3	-1.0994	9.34634e-05
Fbln2	-6.572	3.7153e-10
Amot	-9.10694	1.46562e-10
Rab15	1.29446	0.000360857
Shisa4	-1.08916	0.00280588
Rnf144a	1.46059	0.00166594
Hes7	1.17469	0.0176312
Ndufa12	-1.05138	0.0296623
Ebf4	0.674676	0.00187994
Ptgs1	-1.68943	6.90018e-08
Ipo9	-0.690644	0.000361798
Hrh1	-5.10676	6.15509e-07
Vav2	0.746737	7.85054e-06
Entpd6	0.591548	0.00342465
Tedc2	0.599149	0.0202969
Klhl41	2.13333	1.56354e-11
Edn3	-3.88429	0.0220877
Ehf	-1.45879	0.00152902
Ndufaf4	-0.776862	0.000301124
Lrtm2	-1.00598	0.0123839
Sox12	-0.593493	0.000816664
Bmf	-0.583356	0.0434847
Fhl3	-0.670516	0.0181208
Scg5	0.595356	0.00360367
Spata6	0.858988	0.0419127
Padi2	-5.47336	9.98354e-13
Hoxb8	-6.46036	6.13439e-05
Slc45a3	2.05188	0.0224476
Rhpn1	0.816272	0.0102156
Igsf1	-10.4289	1.59669e-16
Nr4a1	1.3381	2.43385e-07
Arrdc1	0.623445	0.0249396
Ptp4a3	0.600777	0.00818066
Mss51	-1.25438	0.00122483
Kcnj9	-1.67451	0.00284257
Cd63	0.627635	0.0189393
Lrig3	0.840787	0.000177922
Zfp174	0.781543	0.0028916
Col27a1	0.939678	0.00160422
Cacnb4	-1.48337	0.00168007
Cmpk2	0.71396	0.00105496
Kcnj10	-3.38801	0.00555249
Prkaa2	1.05828	0.00104115
Mcam	1.28696	0.00460246
Gsdmd	1.21172	9.63475e-05
Mgst1	-0.759302	0.000323914
Dbil5	0.964619	0.029574
Hoxb6	-9.30282	1.89356e-13
Slc16a7	3.62602	3.46097e-08
Wscd1	2.83859	4.70657e-20
Tmed10	0.840958	0.000162417
Itga7	2.49296	1.15284e-12
Naprt	-0.9342	9.40118e-05
Fscn3	-1.31825	0.00690524
Gsdma	0.786443	0.00651762
Nf2	-0.69799	0.00482373
Tp53inp1	-0.65702	0.00845342
Anxa13	-1.66947	4.55633e-05
Klhl23	-0.669603	0.00419157
Syt13	0.741934	0.0260981
Hoxb5	-4.89552	1.4387e-16
Abcb4	0.973388	1.52332e-05
C2cd4c	0.789158	0.0223757
Tmeff1	2.397	4.71886e-14
Plscr1	-2.20035	3.13231e-09
Ugp2	-0.89745	0.000505808
Lrrc4	3.66808	4.91277e-24
Rgs20	6.13107	2.43346e-06
Dph7	0.741036	0.0344714
RGD1561149	-0.758815	0.00749783
Plpp3	-0.704512	0.00344962
Mfng	0.745825	0.00115588
Jhy	-1.60057	2.35954e-07
Syn2	-1.21768	4.38458e-11
Htra3	-5.17341	0.0323872
Hoxb4	0.767799	0.0421197
Znfx1	0.636521	0.0332536
Atp6v0e2	0.596281	0.00670545
RGD1305207	-6.33767	0.000945843
AABR07054614.1	-2.64381	1.21295e-05
Fnbp1	0.639418	0.0105449
Bag1	0.696291	0.000305446
Zbtb8a	0.750722	0.00467473
Mpo	-7.65024	3.39765e-07
Hoxb3	-2.51094	3.97304e-15
Ccdc130	-0.625952	0.010446
Pitpnm3	0.778439	0.00400957
Smo	-6.83015	2.99965e-13
Iqch	-1.57784	2.60719e-05
Asic3	0.781577	0.0128392
Gprc5a	-7.39907	7.76197e-07
Klhl5	-2.65264	1.09833e-06
Gabbr2	-1.3873	0.00126781
Krt85	-1.17371	0.000271194
Neurod4	0.63453	0.030737
Fut8	0.84118	1.57215e-06
Slc8a1	1.46603	6.80909e-09
Kcnab3	0.976745	0.00686183
Amotl2	-1.08885	0.00129539
Glcci1	-0.580948	0.00215559
Dusp15	0.928206	0.00652469
Actc1	-2.05116	0.00618082
Pdlim2	-1.7603	7.78887e-06
Cadps	-0.957006	1.13438e-06
Ryk	0.601438	0.000151382
Ttc12	0.94203	0.00033478
Ttll9	0.915592	0.0321506
Sytl1	0.843879	0.0169693
Creb5	-4.84892	1.49622e-07
Secisbp2l	-0.673028	0.00160111
Etl4	0.979601	0.000296061
Vsig8	1.14448	0.0369726
Antxr1	-0.952581	0.0461584
Loxl1	-1.12368	0.035057
Alk	-0.587041	0.0164152
Ccn3	-3.28658	4.69466e-21
Nefh	0.641209	0.000591351
Zfhx4	-12.4035	5.40777e-23
Gdap1l1	1.01436	1.95291e-08
Tmpo	-0.59385	0.000432998
Nsmf	-0.909054	0.000881958
Gpnmb	-10.4334	8.24265e-17
Krt84	-2.72039	1.42177e-07
Ass1	1.73068	1.5047e-11
Gkn1	-3.70772	0.00202429
Plag1	0.601871	0.0418891
Abcg4	0.768696	0.0212596
Coro2a	0.832079	0.00297001
Pon1	-9.29588	4.41345e-11
Prima1	1.05796	0.000494356
Ets1	1.43805	3.93845e-08
Cpz	1.07568	0.00518875
Slco5a1	0.723761	0.00245247
Pcdh17	1.23235	0.00778729
Cryl1	-0.815653	0.000766786
Mtss1	-0.861146	0.000368071
Slco2a1	-9.24111	1.33416e-25
Ttll3	0.580738	0.0107304
Cntn2	1.76722	0.000154749
Txnrd1	-0.889976	5.18212e-06
Pon3	-10.5937	9.23266e-16
Kb15	-1.82789	0.00677203
Pon2	-9.8589	6.4896e-13
Lad1	-0.922395	0.0360645
RGD1563056	-2.56169	0.0340249
Xkr7	0.835	5.35291e-06
Asb4	-9.9431	1.19557e-19
Il17re	-0.838432	0.0244492
Entpd8	-1.77119	0.015338
Gkn2	-5.19287	0.00279317
Cdk6	1.14778	0.000340641
Cnr2	-6.72709	0.000118124
Cga	3.74913	0.00172441
Schip1	1.034	9.51016e-08
Noxa1	-0.824961	0.0318575
Dnase1l3	-4.1621	0.0428192
Fbxo44	0.597778	0.00627135
Adra2c	-4.98442	0.0121626
Lrpap1	0.70525	0.000120753
Bmp10	-5.52181	0.00575654
Rec114	-1.24126	0.0235506
Sez6	0.738203	0.000687524
Nrarp	0.711854	0.0214885
Sh3bp1	1.04751	7.52468e-06
Pik3cg	-1.22096	0.000115253
Lmo2	3.00092	3.44631e-21
Fbxo2	0.695026	0.00167078
Creld1	0.634765	0.000903479
Tbc1d4	0.935993	1.00173e-07
Rxra	0.782675	2.65653e-05
Hcn4	0.594557	0.0477969
Unc45b	-1.84225	0.00999422
Epsti1	-8.81119	1.6168e-10
Rab11fip2	-0.673342	0.000516252
Uchl3	-1.59787	0.000998632
Erich3	-1.89377	0.00973731
Krt2	2.48004	4.44812e-09
Wipf3	2.12561	2.19747e-12
Snai1	1.02422	9.55476e-06
Sh3bgrl2	-5.20492	9.90484e-08
Car2	-9.943	4.36727e-14
Scrn1	-4.61016	1.21201e-10
Zrsr1	0.766698	0.000356916
Nyx	-5.02706	0.019804
Ankrd42	0.611005	0.00355338
Lrrn2	-6.9073	1.72605e-06
Dync1i1	1.44326	8.75387e-05
Me1	-0.781926	0.000130631
Chd3	-0.596013	0.0360849
Grip2	1.6422	6.73743e-12
Akr1b8	-3.2007	3.75837e-25
Akap17b	-6.56068	6.58825e-11
Cdkn3	-3.94625	1.16735e-08
Aqp3	-5.98223	0.00362001
Fam204a	-1.20264	3.08676e-08
Il18	-1.11902	0.000167808
St3gal4	0.883438	2.8391e-05
Olfm1	0.789425	0.000118172
Lgals1	-1.49164	3.3966e-08
Lrrc46	0.827397	0.00718975
Serpini2	-6.99721	2.54145e-05
Slfnl1	-1.34821	0.0131212
Swap70	-0.846618	0.0141631
Fgr	-3.52709	8.26116e-05
LOC500227	1.01038	0.00807964
Prlhr	-1.57597	1.18736e-06
Mctp2	-4.85082	8.48627e-13
Pcdh18	-8.91467	2.95373e-11
Aif1l	1.16322	0.00890975
Otof	-0.996197	0.00861032
Ripply2	-0.615	0.0460812
Slc33a1	0.58354	0.00412316
Asah1	0.760127	0.000255138
Abcc4	-9.83533	1.59312e-09
Dgkh	0.676465	0.0115468
Plek2	1.10583	2.40879e-11
Tyw5	-0.782745	0.0029669
AABR07025295.1	-0.771568	0.0157308
Slc27a2	1.31563	5.89407e-09
Myo10	0.846521	0.000372076
Enpp4	-0.67139	0.000725037
Rab30	0.870203	0.00176201
Cald1	-5.3094	1.24934e-10
Chmp4c	-6.65445	0.000116331
Ada	2.54772	1.8263e-16
Pde8b	2.32351	1.87757e-10
Slc7a7	-0.906992	0.000276534
Bhlhe23	-5.25122	1.43621e-09
Magohb	-0.660529	0.0257746
Nipsnap3b	-0.676312	0.000818961
B4galnt3	1.76451	0.000462412
Rcan2	-1.00795	1.12631e-06
Dnajc3	1.2032	9.5736e-07
Anxa2	-1.42914	0.000202817
Tnip1	0.858601	1.687e-05
H2ax	-0.774753	0.00110238
Nrg1	1.25025	2.05207e-06
Ccdc180	2.44714	0.000279338
Nol4l	0.805732	0.000493629
Elovl7	0.586245	0.00345553
Chpf2	0.63377	0.0060909
Casp3	-0.747138	5.83542e-06
Hes2	1.80966	0.0415553
RGD1305807	-6.12058	0.000596522
Cyp39a1	-1.34858	0.00457212
Thbs2	-11.9384	1.19391e-11
Cdh18	1.82597	0.00365902
Mrap2	1.50818	2.57714e-09
Lhx2	1.18735	8.52677e-05
Cep44	-0.641804	0.00565594
Scube1	2.26371	1.79069e-05
Igfbp4	2.27673	1.87446e-12
Tbc1d5	-0.911369	1.93941e-08
Dock6	0.836382	0.0121142
LOC103691744	-1.62251	0.000226304
Nrgn	-1.39111	0.0247869
Tpbg	-5.7826	0.0057723
Pdgfc	4.02105	7.53324e-08
Atoh8	3.40429	3.02271e-09
Mast4	2.17031	0.00760668
Stradb	-0.866831	2.40903e-05
Nrp1	-1.19801	1.62915e-09
Tox	-5.2983	0.0155616
Helt	3.26805	7.77962e-05
Osbpl6	-0.620823	0.00414147
Kcnk15	0.823091	0.00117454
Pdgfrl	1.77739	0.000247937
Adamtsl3	-5.67663	0.00082485
Rims4	0.867104	0.000260521
Gpr27	0.613295	0.00454467
Nek6	0.66057	0.00485322
Bfsp2	1.00953	0.0439179
Crb1	-0.803743	0.0036822
Tcam1	-2.38927	6.71086e-07
Slc7a10	-1.12385	0.018766
Gk5	-7.20942	4.21948e-06
Cep41	-0.739171	0.00665877
Ankh	-0.625054	0.00331991
Akap13	-0.91116	2.48687e-06
Itgb1	-1.10294	2.76222e-09
Neurog2	2.21173	0.0416358
Cmtm7	0.667732	0.0235072
Dpm1	0.624795	0.0432339
Rims1	1.70389	7.02558e-07
Cmtm4	-0.830401	0.0107877
Nmb	3.47646	4.39901e-15
Irx6	-6.65947	7.44254e-05
Laptm5	-6.59306	0.000118601
Utrn	0.871712	0.00265585
Nt5e	1.24251	4.11876e-05
Tjp1	-1.20545	6.16322e-05
LOC100912604	-1.64935	0.000508861
Efcab6	0.648437	0.0208266
Pcsk1	1.46152	0.00017192
Fam161b	0.65921	0.0022404
Snx25	0.799416	7.03932e-05
Cyb5b	-0.645628	0.00217938
Rho	-2.04653	0.022673
Tenm4	-0.826509	0.0016861
Clstn3	0.748237	0.00448119
Ppp2r2a	-0.63554	0.0016835
Smco4	0.630106	0.00220095
Coq6	0.736012	0.00329084
Lrp2bp	0.941338	0.0489013
Cmtm8	1.00808	6.19792e-07
Gh1	-2.88029	2.18903e-17
Pex5l	0.666566	0.000252053
Atp1b2	1.3624	1.1341e-11
Cntnap4	-1.99663	4.05015e-25
LOC690283	-1.41043	0.00252264
Inmt	-7.86464	3.14702e-12
Chd5	0.794208	0.00113678
Sult1c3	-5.84039	0.00539413
Mcc	-6.11535	0.00131571
Cmc2	-0.668887	0.00699072
Zdhhc22	-0.978392	0.000148713
NEWGENE_621351	-5.3411	0.0330292
Pde10a	1.51071	4.87062e-12
Sorcs1	-4.43492	2.72005e-06
Rftn1	-6.55467	4.69128e-05
Bbof1	0.722507	0.0100242
LOC103692719	-2.07694	0.00994673
Pde3b	1.64751	2.20255e-10
Cldn23	1.01101	0.00798916
Hr	0.685691	0.00030706
Mfhas1	0.953128	0.00026591
Nkain1	0.926093	0.00321292
Vill	-1.34794	0.0100558
Ppp1r3b	-9.06315	1.59504e-10
Srcin1	0.767587	2.06188e-05
Sergef	-0.858229	0.000558564
Akap2	-10.4149	6.47171e-15
Dusp26	1.81909	8.97251e-13
Cygb	0.880899	0.000294939
Ebf2	-5.68091	1.47226e-07
Mon1b	-0.703266	0.000998575
Cnn3	1.4985	3.25342e-18
Cecr2	-5.52345	6.10849e-11
Adamts18	1.1849	0.000449098
Slc15a1	-5.1463	0.00372286
Mmaa	0.730554	0.000319218
Myo9a	-0.59076	0.00754085
S100a6	-10.1918	3.61948e-14
Tex30	-1.05695	1.73407e-09
Gstcd	-0.706478	0.00550548
Slc39a10	-0.625078	0.00376366
Auh	0.709759	0.000351404
Ptprm	-2.10248	1.47339e-18
L3mbtl3	0.947654	0.000350484
Slc44a3	1.86639	0.00865783
Grin1	0.669952	0.0107488
Poglut2	-0.791339	0.000396424
Sh3d19	1.64967	5.24596e-09
Myom2	-2.97816	0.00214422
Fblim1	-1.4608	0.0243904
Got2	-0.580714	0.000930558
Zfand4	-0.798129	0.00522602
F3	0.924789	0.00881572
Sgk1	-2.61747	1.50494e-29
Tfap2b	-2.94486	1.30322e-13
Lzts1	1.30612	0.000319351
Map2	-0.62103	0.00518784
Ndufs1	-0.58058	0.000184871
Unc5d	1.7613	0.000294649
Eif5a2	-10.6607	7.79475e-18
Rhpn2	0.937422	3.2572e-05
Mgarp	1.55289	9.51111e-08
Fam83b	-2.26121	0.000298826
Sdc3	3.17855	7.64731e-11
Ptn	-8.87606	1.09889e-27
Plk2	-1.13904	0.0112959
C1s	0.851672	0.00689607
Sema5a	-9.19499	1.37752e-17
Cxcl14	2.24649	2.52216e-18
Cd2ap	-0.720687	2.03894e-05
Slc38a7	-0.624784	0.00462249
S100a3	0.7502	0.0368319
Otulin	-0.731832	0.01023
B3galnt1	0.886922	0.000355359
Nsun4	2.22481	0.0371668
Bco1	-5.59935	1.41942e-10
Pcsk5	3.80028	8.78344e-62
Slc25a48	1.35034	0.0257267
Adgrb3	-11.3572	2.19725e-13
Egflam	-2.26772	0.0419122
Gucy1b1	0.913525	0.000217635
Fam111a	-11.2176	5.18391e-13
LOC685849	-7.35021	3.23627e-06
Ltbp2	-3.76343	0.0105028
Thsd1	1.15693	0.0411984
Sdf2	0.705763	0.00277273
Scn4a	-0.908763	0.0141989
Trio	0.635547	0.000355837
Itpripl1	0.741644	0.0212744
Rbl2	-0.778772	9.31225e-06
Rab27b	3.48702	6.34539e-13
Lmbrd1	-0.683985	0.0201302
Asah2	-3.51729	0.000209731
Sox2	-0.833305	0.00835286
Itgb7	1.76294	3.64304e-06
Baiap2l2	-3.19238	6.27261e-12
Ppp1r17	1.49895	0.0241295
Cnot1	-0.89393	1.08091e-08
Dmtn	-2.09235	1.18883e-09
Fgf10	-11.2028	9.67926e-20
Khdrbs2	-1.60063	1.65325e-07
Il20ra	1.6845	2.13835e-05
Gucy1a1	2.42742	2.4572e-09
Apobec2	-2.00993	7.21557e-06
Agmat	-4.13406	0.000143469
Saraf	0.711816	8.76302e-05
Kbtbd11	-0.651893	0.0260518
Pde1c	-4.59645	0.0359093
Tlnrd1	-0.719068	0.00936225
Slc36a1	0.598178	0.0125888
Cacng3	-3.88777	7.74734e-09
Peli2	-10.9677	3.0407e-17
Npw	2.12668	3.43198e-08
Adam23	-1.20032	4.25041e-06
Adh6	-5.50598	0.000463912
Setd6	-0.739993	0.010872
Trmt10b	-0.641632	0.00950963
Zc3h12c	1.02668	0.000402753
Prr5	0.965195	0.000419733
Pxylp1	1.09437	9.38737e-07
Prim2	-0.964118	3.3337e-08
Amph	1.17263	0.0123039
Podxl	2.09348	2.3253e-05
Stk17b	-0.871857	0.00550385
Nexn	1.75079	0.0111302
Ephb2	0.868271	0.00716728
Ints4	0.580069	0.000773395
Grin3b	-1.3744	0.00982852
Arhgap29	-3.2593	2.83517e-13
RGD1564541	-0.886852	2.55523e-06
Dlgap2	-3.00351	3.12846e-07
Fat2	1.34232	0.0441184
Selenos	0.610473	0.0320347
Ccdc141	-5.66699	3.8561e-31
Aamdc	0.800278	0.00137739
Mmel1	1.95174	4.41365e-07
Syngr3	1.12693	0.004317
Rab23	-0.922927	5.61372e-07
Adamts6	-1.13743	0.0040521
Polr1e	-0.607966	0.0106541
Oard1	-1.10912	2.32978e-09
Lgals9	0.623092	0.0187161
Abhd17c	-0.87256	0.000242492
Chsy1	-0.920907	0.00185006
Nfya	-0.825628	4.53909e-07
Bag2	-0.852812	5.58008e-06
Ednra	-2.25562	3.32712e-15
Ankrd12	-0.995475	3.39556e-07
Ak8	2.064	0.0231023
Nqo1	-0.935602	0.0205713
Pgrmc1	-12.5812	7.47629e-18
Tmem164	-5.45263	5.60599e-27
Ajuba	-3.34098	0.000273231
C1qa	1.42874	0.0081128
Add3	0.737748	0.0121809
Mlf1	0.905814	0.00502914
Sparc	-11.8485	1.01418e-14
Aspg	1.66944	4.36067e-06
Tmem184c	-0.787883	7.78416e-06
Spsb4	1.30152	2.49873e-05
Rgma	-1.50756	3.90345e-05
Fabp3	1.18968	0.0116161
Tti1	-1.08155	9.79252e-08
Nemp2	-1.18103	1.47435e-05
Prmt9	-0.581436	0.000638296
Wwp2	-0.798803	0.0106634
Themis2	2.00925	0.011056
Hyls1	-1.08152	3.56347e-05
Lix1	2.09697	2.14152e-05
Serinc2	0.729308	0.0116823
Adgra2	1.23641	3.24643e-05
Ldhb	1.095	0.000226692
Tle3	0.77061	1.6687e-05
Cyba	0.627897	0.0129687
Arnt2	-1.45248	5.08447e-08
Nop53	0.605948	0.0192
Rgl3	0.727009	0.0211289
Tusc3	1.1023	1.62366e-06
Cyp24a1	-10.7695	7.40855e-37
Nkain3	-7.50365	1.21529e-06
Gadd45g	-1.75771	0.0200387
Tmem179	0.748033	0.00120802
Cacna1d	0.645516	0.000225757
Arhgap10	-0.584893	0.00278451
Wnt4	3.79954	5.2887e-15
Grm2	1.88077	2.22093e-05
Nr1h3	-4.25532	4.96062e-19
Map3k1	-1.50816	6.38773e-05
Epha4	1.02721	0.00230803
Usb1	-0.705044	0.00975295
Arhgap45	1.29251	0.000429493
Ptafr	-5.12873	0.0497215
Ccdc115	-0.642807	0.00937147
AABR07027925.1	-1.2811	0.0389463
Calr3	0.591764	0.0137684
Ccdc151	1.14354	0.00531768
Imp4	-1.03767	1.67843e-05
Pdcl3	-0.900702	0.0002326
Mccc1	0.747344	0.00177717
Bean1	1.03435	0.0273971
Arg1	-0.717405	0.0236761
Clca5	-6.23392	0.00498165
Twsg1	-0.995834	4.29275e-06
Tmem260	-0.979931	0.00112403
Rgs7bp	-1.07032	5.13843e-05
Sorbs2	-1.40493	5.55894e-05
Rorb	2.02798	1.07439e-21
Ptpn18	-0.605225	0.00314648
Nif3l1	-0.710523	0.000161712
Zfp319	-0.663229	0.00393395
Ralbp1	-1.47801	2.80236e-20
Prxl2b	1.0995	3.64432e-07
Gsta1	-9.58234	0.00215908
Cap1	-0.713106	0.00421306
Rpl31	-0.880282	0.00374481
Ankrd55	2.22818	1.37971e-06
Kdelr3	0.967702	0.00645047
Snai3	0.648874	0.0215446
Fam135a	-0.778471	2.38916e-05
Cxcl12	2.33536	4.39169e-06
Upk3a	2.85791	6.12574e-19
AC120568.1	-4.8233	0.000178777
Ppil3	-0.820047	0.000179164
Nefl	0.609728	0.0300099
Cog6	0.744591	0.000586089
Kif26a	2.1767	0.00162561
Ntng2	1.43661	0.0146283
Spata13	-5.81535	8.14867e-11
Dph5	-1.12535	3.22427e-05
Aebp1	-3.32653	9.87937e-07
Ndc80	-1.11185	0.000136572
Ppp4r1	-1.32018	4.08066e-08
Dnai1	-1.60454	1.81373e-05
C9	-2.91652	0.00100505
Bcar3	0.880005	7.85492e-05
LOC100174910	-0.670338	0.0332242
Large1	-1.07911	5.77737e-07
Elavl3	-4.66771	1.81281e-23
Clca2	-5.64378	0.00408148
Rnf166	-1.13551	9.17326e-07
Kcnq5	2.99346	0.00139257
Cers3	-3.89138	1.60298e-06
Spry4	0.976266	0.0156638
Med20	-1.05239	8.70092e-10
Zmym1	-10.6577	3.65178e-18
Usp49	-0.62022	0.00427422
Kcnj4	1.45395	4.14231e-07
Ttc23	-1.50204	0.0470516
Hmgxb4	-0.777013	0.00031808
Psd3	-0.935189	0.011825
Adra2b	-9.62543	1.40372e-06
Gpat2	-5.18685	0.00493051
Dsp	-12.2665	1.16044e-30
Dennd2b	-0.739057	0.000908125
Ankrd34c	-6.40966	5.54706e-70
Alpl	-3.172	1.10934e-11
Skor1	-7.77952	3.31632e-08
Ahi1	0.693695	0.0046659
Lcn2	-2.38631	0.00851378
Bzw1	-0.615507	0.00725453
Dll4	1.01	0.0121579
Map4k4	-0.819436	1.5663e-07
Rasgrf1	-1.35794	0.0430723
Olfml2a	0.886458	0.0270896
Arhgef4	1.5364	0.000408369
Dusp5	1.59142	0.00065956
Mbnl1	-0.717101	0.00105036
Myo5b	-0.842603	0.00838756
Omg	-1.62504	7.72497e-05
Hmox1	-1.51675	0.000635923
Farsb	-0.672361	0.0115271
Rnf151	-0.848346	0.0231334
Sclt1	0.69968	0.00297071
Col24a1	0.697524	0.00530048
Lhfpl6	2.41855	2.15025e-13
Paqr5	-4.99687	0.00582127
Igf1r	-0.854167	0.0193486
Tmem51	0.585183	0.0109557
Krt19	-1.07633	0.00258397
Ece1	0.598733	0.0166056
Arpc2	-0.628991	3.70333e-05
Tmtc4	0.779368	0.000858688
Smchd1	-1.41914	9.28372e-16
Kazn	1.14003	0.00894702
Csrp3	-5.08734	3.79176e-05
Frs3	-0.875446	3.76845e-05
Ccn1	-5.24191	0.000143773
Arhgef3	2.23524	5.87909e-16
Cdh13	0.86999	0.0144723
Adgrb2	0.870436	1.88685e-08
Aamp	-0.603406	0.00037169
Aprt	-0.674896	3.26421e-05
Qrfpr	-3.03427	0.034075
Brd7	-0.67627	1.13551e-05
Rap2b	-5.78203	0.00268573
Lox	-8.67911	1.69572e-11
Zfhx3	-1.08509	4.37074e-09
Uri1	-0.583667	0.00440017
Fndc3a	1.37972	9.65344e-15
Adtrp	-4.03101	1.08148e-11
Coro6	0.802316	0.0035668
Sacs	-0.624475	0.0370696
Hspd1	-0.603281	0.002977
Nav2	-0.919595	0.000246865
Nedd9	1.51233	2.38207e-06
Plcxd3	1.16278	0.000271505
Aox4	-2.11904	1.67208e-06
Dbr1	-1.195	1.32362e-09
Dhx36	0.643329	0.000234625
Selenok	0.620245	0.00769799
Lmo1	1.15149	0.00548797
Cbfb	-0.728894	9.31586e-05
Sema4g	1.72222	1.73228e-07
Aqp8	-2.8026	0.00119158
Cox8b	3.90627	3.5823e-05
Zfp423	1.09486	3.01848e-05
Tfeb	-0.875502	2.59107e-05
Hs3st6	1.80061	1.42694e-08
Npr1	1.09395	0.000437699
Tonsl	0.705777	0.00139798
Prom2	-1.55861	0.0121119
Trpv6	-9.70862	3.03022e-12
Acsl3	-0.613563	0.043268
Raph1	-1.20311	0.000436177
Acsm4	0.952815	0.034961
Wfdc2	-1.12858	0.0124388
Kcnu1	3.40332	0.00302386
Tasor	0.798359	0.0001039
Ret	-5.55438	0.00836619
Tcf7l1	2.27827	7.48385e-08
Vapa	-1.20809	1.97029e-08
Adcy7	5.32549	3.10437e-48
Ccne1	-0.626268	0.0124056
Nr2f1	-10.9	7.94904e-17
Pnkd	-0.648869	0.000411457
Slc1a1	2.07986	5.45965e-13
Avpi1	0.892387	5.70304e-06
Mapkapk3	0.857609	0.0268814
Col4a4	-2.07585	6.21511e-21
Etnk1	0.586483	0.0155063
Rnf183	-3.76296	2.71419e-13
Gabrg3	-8.65255	1.9634e-09
Wdr31	-0.708692	0.0200939
Zfyve28	0.674444	0.00155722
Lpin2	-1.68749	1.75118e-14
Stx11	2.54902	0.00375986
Osgin1	-5.25032	1.09694e-09
Slc11a1	-3.27605	1.75172e-05
Adgrg1	1.20757	0.000224204
Hp	-1.63764	0.000152584
Tekt1	1.42121	0.000236793
Igf2r	-6.48637	4.52712e-12
Abhd15	0.779621	0.000838861
Pex11a	-1.00377	0.0199588
Pdia3	0.798569	0.000565016
Tmem102	-1.35444	0.00586499
Dhodh	-0.763768	0.000117399
Ptgr1	-6.40935	8.13026e-05
Stc1	-7.33052	9.88698e-05
Cyp26b1	-0.883646	0.0210995
Acsf3	-0.964067	0.000365039
Nlrp10	1.03719	0.0132435
Bspry	-0.962564	1.47542e-09
Mocos	1.52977	1.62194e-05
N4bp1	-0.612556	0.000257697
Siah1	-0.950275	0.000429556
Ist1	-0.708296	0.000216991
Spg7	-0.969881	1.1896e-08
Tnnc2	2.47443	3.82935e-07
Pikfyve	-0.684007	0.00049627
Gem	1.78753	0.00159753
Crtac1	2.59479	2.89485e-17
Gramd2b	1.01856	2.55765e-05
Etfa	-1.38475	7.07098e-07
Fbxl8	-0.789921	0.00115565
Taf8	-1.07609	1.92947e-08
Hsf4	-0.718752	0.0409065
Lpar3	2.09988	0.0292817
Myl12a	-2.01821	1.2828e-15
Vtcn1	-2.67922	5.40144e-13
Ctdsp1	-0.830619	6.21991e-05
Rpl13	-1.00831	0.000277813
Aox1	-1.31067	9.32853e-10
Bmper	5.10377	1.51666e-11
Arhgap40	-6.4134	1.51257e-05
Asxl3	2.27761	1.08355e-05
LOC100912849	-1.39188	0.00455468
Mapk4	7.18253	1.22975e-07
Kansl3	-0.752874	2.88982e-06
Slc27a3	1.27713	6.59507e-13
LOC501233	-7.63053	4.04154e-33
Man2a1	0.92989	2.00643e-07
Il4r	-1.18467	8.30515e-08
Spr	-1.1318	4.87817e-07
Heatr3	-0.963388	1.67464e-06
Aicda	-1.50191	0.000425041
Tead1	-0.67255	0.0201687
Rcl1	-0.660087	0.00182107
Slc25a37	-9.07569	1.71799e-11
Atic	-0.829212	8.39445e-08
Ces1d	-6.01031	0.00109008
Tfap2a	-0.781426	0.00209057
Cnep1r1	-0.759417	2.01521e-05
Slc9a2	2.79481	2.56939e-13
Hsdl1	-0.784081	0.000147135
Cdh2	1.03746	9.96771e-07
Ppp1r16b	1.18797	0.000173614
Agfg1	-0.972385	0.000166521
Guca1b	-2.42534	0.00182375
Taf1c	-0.810894	3.98306e-06
Cul3	-0.714575	0.00027318
LOC690507	0.891077	0.0230846
Dok4	-0.949897	0.00374041
Inka2	1.46277	5.51191e-06
Lman2l	-0.656908	0.000558389
E2f4	-0.822395	2.08809e-07
Parva	-0.60216	0.0161366
Gp2	2.84118	6.06523e-05
Gucy2g	-2.15942	1.30031e-05
Myl12b	-1.05202	5.27745e-11
Slc2a13	1.86818	8.64869e-10
Kcng4	-5.32813	0.0247516
Nme3	0.839066	0.000332187
Wnt7b	1.55711	2.82787e-06
Mreg	-0.594883	0.00964854
Pyroxd2	-10.5169	2.68991e-08
Tm4sf1	-9.19636	5.25463e-13
Ubr2	-0.837574	5.0159e-07
Klf13	-0.773587	0.00524283
Cacna2d2	0.648741	5.85387e-05
Itfg1	0.799903	0.000206175
Niban2	0.685224	0.00108015
Hyal1	1.04164	0.003693
Dpep1	3.05504	0.000638882
Rbpms2	-4.94717	0.00400334
Fer	-0.743905	0.000177499
Add2	-1.53539	6.01619e-05
Wfdc1	-9.00478	3.1022e-10
Tgif1	-1.035	2.46192e-06
LOC108349548	-0.604246	0.022296
Fkbp10	0.728566	0.037934
Slc12a2	0.854813	2.01896e-05
Ano5	-7.47603	1.95001e-08
Wnt11	-8.45419	3.1928e-10
Chmp1a	-0.876293	1.95507e-09
Plekhg1	1.61455	0.000120667
Endog	0.716824	0.00109487
Cnot9	-0.582848	0.000603234
Mgmt	-0.925083	0.0140728
Kazald1	0.716358	0.0206182
Snta1	-1.9283	0.00785805
Bambi	-0.97573	0.0343512
Mpzl2	-8.02567	2.49445e-08
Cdk10	-0.656462	3.70864e-05
Mtmr10	-0.639557	0.0127673
Tmem169	-1.18202	0.0141256
Kyat1	0.965424	0.000170683
Ebf3	-7.42549	4.6318e-06
Xrcc5	-0.827821	1.09676e-05
Kcnk12	-0.630324	0.00328828
Hoxc12	-7.63965	4.86603e-07
Myof	-1.10463	5.21889e-05
Fzd7	1.08153	0.00065849
Hoxc11	-7.90302	2.82666e-08
Gpr162	0.62192	0.000103004
Slc17a6	-1.48903	0.000161455
Nptxr	0.87469	0.000767407
Slc1a3	-9.9683	7.97618e-15
Pdlim1	2.36792	1.51941e-45
Slc35b3	-0.692749	0.00278699
Pdp1	0.696988	0.00687881
Tgfa	3.7649	3.55789e-33
Frmd5	1.24486	3.09571e-12
Dlgap1	-3.05056	2.13174e-09
Mrps9	-0.694398	0.00739991
Efna2	0.782913	0.0024539
Lrrc24	0.735249	0.0163515
Ssbp2	-0.702647	0.00234363
Ppp1r3g	3.27752	5.86406e-06
Fgd3	-3.91738	2.0374e-05
Bicral	-0.977386	1.11792e-08
Ciapin1	-0.898785	6.69838e-06
Mblac2	0.585806	0.00587573
Podxl2	1.05853	1.15642e-08
Rpl7l1	-1.44437	1.0957e-11
Itm2b	0.614889	0.000580862
Ccl17	1.13035	0.026494
Col4a1	-3.17459	0.00893985
Cd4	0.970791	0.00124327
Adgrv1	-2.52599	0.000491477
Cnpy3	-0.592855	0.000973299
Mcee	-0.75373	0.00260013
Slc22a1	-10.2197	3.35845e-14
Fam92a	-1.12312	1.06779e-06
Uox	-8.70909	3.07037e-11
Prkcd	0.815181	0.00173622
Gabrd	2.71579	1.94508e-09
Sphkap	3.40336	1.98749e-14
Arid4b	2.08077	0.0110328
LOC100911453	-1.88006	0.029587
Clstn1	0.714258	0.000563779
Kirrel1	1.58694	3.09225e-09
Fxyd6	1.38242	0.00389044
Pdlim5	-0.636153	0.014251
RGD1310553	-1.16912	6.13601e-12
Il33	-0.683778	0.014227
Kctd1	-7.8248	5.44657e-07
Marchf4	-0.73617	2.86575e-05
Plekhg4	-2.25588	1.50185e-09
Acbd7	-1.83717	0.00340802
Myo16	-0.772029	4.10013e-05
Nop58	-0.770148	0.003956
Dscaml1	0.836201	0.000772998
Usp10	-1.03053	2.82989e-08
Sema3b	-0.79677	0.000317666
Dsg2	-9.36477	1.33953e-11
Fam171a1	1.5581	8.6955e-07
Enc1	-1.31073	0.000182701
Otos	-2.00602	0.0127633
Ngf	5.30849	0.00187144
Dgat2	-1.04841	0.00337717
Tnfrsf1b	2.30058	1.41546e-06
Serpinb1a	-2.20229	0.0182477
Use1	0.794918	0.00223605
Zfp276	-0.845461	2.95928e-06
Dner	0.898592	0.00164014
Lpcat2	-1.10997	3.55553e-05
Sfmbt1	0.684827	6.85265e-05
Ngef	-2.76814	0.0361854
Pex6	-0.895563	2.39154e-08
Dtna	-5.04661	1.58936e-13
Zfp668	0.645531	0.017809
Wnk2	1.074	4.72982e-05
Mmp2	-2.11415	0.0274158
Fanca	-1.16639	7.91951e-10
Gas2	-1.40357	3.92095e-06
Zfp161	-0.62225	0.00169507
Epb41l3	-0.931337	6.80345e-09
Tiam2	-1.01755	0.00328545
Tpm2	-5.85844	1.88638e-10
Tcerg1l	-5.02276	0.0292348
Crispld2	1.40616	0.0075584
Slc14a1	1.01646	7.11385e-05
Bcs1l	-0.718337	0.00186799
Loxl2	-3.82629	7.69788e-12
Kctd19	-1.49337	1.81669e-06
Tnfrsf8	-6.45834	0.000164901
Actr1b	-0.725978	1.28104e-06
Pla2g2f	0.65559	0.00870796
Fgfr3	2.75974	0.000559475
Slc38a3	-1.93683	3.93405e-05
Serpinh1	-8.80489	0.000409038
Pik3cd	-2.89576	0.000221674
Ppp2r5d	-1.07346	1.58635e-06
Msrb2	-0.77905	3.36914e-05
Zfp521	-9.46501	1.16037e-12
Ldlrad4	2.35108	2.48956e-14
Klf6	-2.26469	3.24168e-10
Tppp3	-3.48409	1.47697e-25
Spire2	-0.742272	0.000283126
Slc25a33	-0.86147	0.0252313
Igfbp2	-5.17344	4.13835e-05
Gramd4	0.710643	0.000337085
Qprt	-3.22954	0.0449169
Lmx1b	-5.35924	0.015409
Inpp5d	-2.26893	0.000254908
Tcf25	-0.907853	4.75386e-07
Sec11c	0.881234	0.00416188
Ccdc183	-1.56908	0.0115898
Zdhhc1	-0.916363	0.000555242
Lmntd2	0.608028	0.0476255
Ryr2	-3.61676	2.54744e-12
Ca9	-1.16285	0.00312598
AABR07054367.1	0.621072	0.0101292
Pxdc1	-12.0969	7.48975e-23
Cmtr2	-0.584967	0.00362301
Dpyd	1.53434	1.07211e-13
Mea1	-0.729578	0.000466368
Nfatc1	1.13328	0.000329675
Nck2	-0.706135	0.000221222
H1f1	-5.25576	0.0383154
Slc17a2	-6.92178	0.000129516
Trim5	0.88673	3.77693e-08
Lingo1	2.2135	1.3237e-19
Pdgfb	1.06973	0.000122006
Hif3a	-5.73481	0.00165656
Igfbp5	-1.13275	0.00926154
Cspg4	-2.26442	0.0172157
Slc22a23	0.87965	0.00674805
Vac14	-0.583668	0.00037538
Tcirg1	0.711137	0.000131703
Slc2a4	3.09814	9.81357e-14
Tmem131	-0.661642	3.91167e-05
Ephx2	-1.66165	0.00284515
Cutc	-0.61331	0.0118222
Prss23	1.24578	8.68464e-07
Rsrp1	-0.855199	0.00206213
Rnpc3	-1.7125	3.3235e-08
Mertk	-1.5019	0.00917381
Cldn7	-7.10392	5.01296e-07
Pter	-1.27097	0.00111825
Syt4	0.624694	0.00340565
Zdhhc7	-0.613002	0.00144726
Rhobtb2	0.589913	0.00925858
Fgf2	-5.3987	2.32434e-06
Duox2	1.9695	1.33454e-06
Acrbp	1.2478	0.000187868
Apobr	-2.56016	3.90968e-18
AABR07001512.1	-3.02132	1.37704e-05
Ppic	2.00789	1.40201e-08
Chrna2	-7.35043	2.28633e-06
Nrsn1	-9.67331	1.776e-13
Tubb2b	-4.008	1.27302e-17
Exoc3l2	0.791929	0.000183977
Vstm2b	-5.00126	0.0243248
Rab4a	-1.00985	2.75309e-08
Anxa1	-1.85478	3.22581e-06
Klhdc3	-0.796105	3.20365e-08
Mfge8	-8.51278	1.8059e-19
Aldh3b1	-2.818	1.97119e-06
Miga2	0.666537	0.000384361
Bcl9	-0.596341	0.0117823
Gpr157	1.62001	0.0380579
Mmp9	-1.75621	0.000612001
Chrm4	-0.627335	0.0256478
Srd5a1	0.93065	0.000584096
Il34	-5.40515	6.44188e-20
Aldh1a1	-4.84482	0.0417955
Htr2b	-5.37341	4.93184e-08
Cyp20a1	-0.702652	0.00760598
RGD1309651	-1.1197	0.0179943
Emc8	-0.624612	0.0017162
Dolpp1	0.591828	0.00278229
Chd1l	-0.62607	0.0127989
Plvap	0.949172	0.031037
Cckbr	1.5097	5.25109e-07
Sema3f	-2.19682	5.05806e-09
Cartpt	1.26508	3.37439e-05
Net1	-1.34441	0.000113172
Ca12	-0.697904	0.0321104
Acta1	-2.11573	1.24702e-07
Cd14	1.29218	0.0239479
Egr3	1.87443	0.000128327
Rrp36	-0.809424	0.000397126
Fev	-1.0869	0.0160691
Sct	1.67803	3.49829e-05
Gab1	0.876021	0.000292844
Baiap3	1.0214	0.00235741
Map1lc3b	-1.07403	9.78997e-08
Atp2a3	-5.17879	3.92375e-09
Atg16l1	-0.674715	2.04073e-05
Cavin3	2.51796	0.000704224
Nup133	-0.904774	1.90974e-05
St3gal2	-0.659722	0.00051279
Chn1	-1.01604	0.00239227
Olfm3	1.66146	0.000119133
Slco2b1	-3.59736	1.16811e-21
Smpd1	0.59015	0.0309842
Abcb10	-1.4708	2.21624e-12
Duoxa1	1.61258	0.000199309
Rab8b	-0.882506	0.000415393
Tulp4	-0.620662	0.000766093
Kcnip2	-2.19573	0.0178911
Taf5l	-1.24968	2.09925e-05
Sncb	0.734479	0.000480041
Farp2	-0.615471	0.0014806
Cnksr3	0.939077	0.00382688
Mrpl2	-1.0489	7.27682e-09
Fmo5	-3.62798	0.00114144
Lactb	-0.970133	0.00193069
Cd83	0.887125	0.0108787
Klc3	0.692958	0.0170924
Coa5	-0.769459	0.000142999
Svil	3.44876	2.95248e-37
Slc12a5	0.622503	0.00177397
Abca1	0.642751	0.00845217
Unc50	-0.71881	0.00186922
Slc16a4	-4.9942	1.11889e-22
RGD1307443	1.22914	0.000174958
Nkx6-3	-4.49449	0.0183159
Smarca5	0.591351	9.43034e-05
Tmem181	-0.628069	0.0140743
Ipcef1	1.01219	2.53704e-06
Tmem221	0.968575	0.000851845
Klc4	-1.07532	8.91932e-07
Slc27a1	0.699474	0.00271113
Glt8d1	0.685027	0.00558038
Tpm1	-1.29351	4.38601e-05
Sag	-2.29602	0.000132692
Gad2	2.59086	1.0134e-21
Dynlt1	-0.703625	0.0032252
Bok	-1.05485	2.38508e-09
Syt5	0.695693	0.0362298
Zcchc14	-0.98146	1.21194e-05
Cog2	-0.979357	7.87875e-09
Srf	-1.18287	0.00293313
Gas6	-2.83663	0.000653861
Ank1	1.84504	8.45785e-08
Dhx58	1.06714	0.00021225
Tnni3	-3.43692	6.05108e-07
Sncaip	1.01225	0.000145059
Mgat4a	-0.914068	0.00577796
Sfxn1	-11.9833	1.11126e-13
Gda	3.96734	3.14468e-09
Kcna2	1.66862	8.806e-09
Alx3	1.24638	0.000123238
St8sia3	1.92332	1.23116e-07
Fam83f	0.750438	8.87876e-05
Caly	1.78675	2.9818e-15
Cabp2	-6.64846	3.33923e-05
Ctif	0.832141	6.28176e-05
RGD1310819	-1.47326	2.57872e-08
Prx	-1.63801	0.000612734
Tubb6	0.896321	8.27984e-05
Cul9	-0.729731	7.02599e-07
Cacnb2	-0.598927	0.00189537
Pld3	0.935423	0.00204325
Usp40	-0.67641	0.00318737
Dnph1	-1.41148	1.84291e-12
Golm1	1.33958	1.04653e-06
Aars	-0.618957	0.000389473
Lhx3	0.8189	0.000583655
Prap1	1.52766	0.0452345
Lipt1	-1.07855	8.5958e-05
Mitd1	-0.685199	0.000884939
Ldb1	-0.806931	0.000116392
LOC100911225	3.43592	2.89726e-07
Myo3a	1.60975	6.18822e-11
Slc3a2	-0.58479	0.0266869
Ppp1r3c	-0.969659	0.0426897
Trim21	0.646582	0.035907
Ezr	-1.42916	2.34935e-08
Pcgf5	0.72308	0.000100543
Pitpnm1	1.00341	0.000323542
Cdh22	-2.54818	0.00126201
Exosc6	-0.91346	5.89382e-06
LOC100359583	-0.754023	4.33465e-05
Rev1	-0.924145	1.09662e-06
Enkur	-1.94226	0.00637962
Csf1	0.91054	0.0359855
Ntrk3	-2.73279	3.32006e-12
Rgs17	1.5289	1.56757e-07
Abcb6	-0.600615	0.000216628
Tpsg1	-4.84886	0.0415285
Il15ra	-1.02449	0.0031888
Clec10a	-9.31288	2.46439e-11
Dennd2c	0.860837	0.00099831
Zfp474	-5.22855	0.0121099
Cd74	-1.86525	0.0331778
Pax7	-4.60971	0.00199967
Ugt1a6	-2.81255	0.00354586
Zfp318	-0.756272	8.80637e-06
Slc16a11	1.11426	8.11236e-07
Clcf1	2.68111	0.000711495
Pold4	0.580852	0.000313324
Sh3rf2	1.10654	0.00490369
Jph3	-0.676478	3.07189e-05
Herpud1	-0.800961	0.006571
Myrip	-0.706057	0.0143107
AC109048.1	-1.34186	3.2307e-13
Slc5a5	0.767534	0.00485197
Slc7a5	-0.975516	0.000118314
Aff3	-1.39275	7.17105e-11
Notch2	0.809856	2.53415e-05
RGD1559896	-0.651445	0.000170301
Abcc10	-0.971143	1.7956e-08
Hapln2	-0.702044	0.000372532
Ttc13	-0.908324	1.93438e-09
C5	-7.4166	9.58496e-10
Arv1	-1.51449	3.137e-08
Tagap	-7.85772	3.34032e-07
Nutf2	-0.862277	1.82781e-05
Dlk2	1.07746	0.00553964
Fa2h	-2.08582	0.0395182
Cblc	0.697657	0.0137555
Gpatch4	-0.903384	0.000229399
Mob3a	0.600466	0.00712498
Ing5	-0.73545	0.000238039
Plat	1.82629	0.00039677
Fam89a	1.20347	0.0405002
Adam30	5.09286	0.0183506
Prkcq	-7.4259	1.57335e-06
Zfp1	-0.706591	0.0158619
Fbxo38	0.582617	0.00231355
Ctrb1	-2.03348	1.61929e-08
Lipa	0.767279	0.0329876
Polr1c	-0.81023	3.21832e-07
LOC103690016	0.89607	0.00451843
Xpo5	-1.25242	2.24529e-12
Nrg2	1.07917	0.000142325
Elovl3	2.0839	0.00109282
St8sia4	1.07651	0.0141335
Fcgbp	0.78038	0.0156588
Fas	2.65429	0.00036817
Galnt2	-0.822882	1.85223e-06
Jakmip2	-3.86397	2.15462e-09
Nxt2	-7.80847	1.20159e-07
RGD1562218	-0.909278	1.17515e-07
Ggta1	-8.70562	1.11528e-10
Acsl4	-10.1921	1.52367e-11
Synpo	1.01665	0.00013686
Npr3	-6.52034	0.000157952
Tmem53	0.779806	0.00039092
Pitx3	1.52883	0.0259979
Polh	-0.795861	3.6332e-05
Eya2	-4.56951	0.0180878
Gnpat	-0.887305	4.07045e-07
P2rx5	-4.44984	0.00062783
Olfml3	-4.47386	3.89391e-23
Tpp1	0.642362	0.00286323
Adrb2	1.50887	0.00379432
Bcar1	-0.601081	0.00140869
Ogfod1	-0.86125	0.000974965
Pskh1	-0.718851	0.000605033
Rab12	-1.6725	4.60473e-17
Sh3tc2	-7.69708	2.40077e-06
Nfkb2	1.28998	9.33221e-08
Procr	1.87124	0.00411594
Gtpbp2	-0.862341	6.81105e-05
Dll3	0.865279	0.005859
Ptch1	-0.69715	4.26971e-05
Ablim3	1.29796	0.000670978
Ifi30	0.713528	0.00479561
Egfl7	0.700964	0.0239209
Klhl40	1.34072	1.71487e-12
Hhatl	1.54265	0.0256846
Atg16l2	0.612365	0.019117
Lrrc4b	1.68093	5.72171e-08
Coro1a	0.960442	0.034261
Adat1	-0.952641	0.000157493
Psd	0.758733	2.61452e-06
Kcnn4	-1.73501	2.06135e-06
Msln	-4.66524	0.00608235
Mad2l1bp	-0.709783	3.26925e-05
Ackr2	-2.35952	0.0106924
Irf9	0.581816	0.0150704
Gbx2	-9.26268	1.44063e-11
Stat5a	-1.1663	1.00452e-08
Cyp1a1	-4.49613	7.80855e-13
AABR07026536.1	1.98035	4.17244e-07
Fbxl15	0.595572	0.00168709
Mrps18a	-0.603764	0.0455964
Chrnd	1.46352	0.000442959
Plekhg6	0.771685	0.000340225
Smim3	0.666109	0.0306953
Akap12	-1.55212	6.72735e-10
Pde2a	1.10488	1.46453e-05
Iqca	-1.67767	1.31831e-08
Vegfa	-1.48617	1.27234e-05
Pld2	0.890459	3.94362e-06
Haghl	0.914585	0.000261797
Syt9	0.890376	9.64696e-05
Pmf1	0.629992	0.0100521
Ackr3	-1.42295	0.000105451
Morc2	-1.92133	3.46425e-20
Cops8	-0.693312	1.61008e-05
Osbp2	0.592506	0.000256276
Spib	1.20472	0.0285717
Ppfibp2	1.34361	0.000264927
Arid3b	0.928081	0.000462642
Vwf	1.71079	0.000288056
Wdr24	0.603103	0.000843849
Galnt15	-5.0352	0.00328464
Jmjd8	0.633015	0.000160822
Mrpl14	-0.798642	0.000125267
Hdgfl3	-0.616989	0.0129798
Tmem63b	-1.02122	2.29814e-08
AABR07032097.1	-4.69606	0.0467646
Cyb5r2	-2.56651	0.0209602
Mlph	-4.16494	0.0138655
Exoc8	-0.675174	0.000919205
Egln1	-0.945814	0.000118204
Sh3gl3	-1.19285	2.5582e-09
Disc1	-0.789564	0.0367445
Sipa1l2	-1.2467	2.23877e-09
Des	-2.72272	0.00130684
Ddx28	-0.606867	0.00557444
Dus2	-0.818128	0.00115048
Sil1	1.16429	6.07766e-05
Hsp90ab1	-0.941412	8.22289e-07
Speg	-1.26652	1.25037e-10
Gng7	0.945454	0.000725714
Rom1	1.04451	0.000109834
Pinlyp	1.59835	2.8681e-06
Slc35b2	-0.710508	7.00164e-05
Doc2a	0.813404	0.00514715
Rhbdl1	1.16017	5.32177e-07
Ntpcr	-1.12796	3.36397e-11
Ramp1	-4.1104	4.93254e-05
Ssr2	1.42369	8.19123e-08
Slc7a6	-0.652683	0.00110932
Gmppa	-0.79607	7.40293e-05
Ube2f	-0.728438	2.81674e-05
Tcte1	-0.586409	0.0169605
Spats1	-1.7809	1.43268e-05
Cdc5l	-1.17302	1.28939e-07
Spata24	0.58709	0.046913
Tomm20	-0.654019	0.00203738
Asic4	-3.26956	2.91351e-10
Slc16a1	-0.869425	4.76141e-06
Rbm34	-0.919515	6.41274e-08
Wdr90	0.894048	0.000100544
Brsk2	0.63315	0.00857069
Crlf1	1.00529	1.02362e-06
Drgx	-4.12364	9.9484e-09
LOC108348201	-3.7298	4.09043e-09
Tex101	-7.73348	4.60125e-08
Celsr2	0.755107	0.00456647
LOC108348233	1.33024	0.00320916
Pcdhb11	1.29121	0.00034872
Scly	-0.595224	0.00148809
Pcdhb3	-7.06955	1.21631e-05
Pcdhb1	-5.99919	0.000744784
Ilkap	-0.637429	0.00186036
Pcdha13	-0.626006	0.0157434
Cdh1	-3.88876	3.61632e-05
Supt3h	-0.99749	7.01808e-06
Ifitm10	-1.62805	0.000140929
Asrgl1	-10.6705	9.7698e-17
Dlgap4	0.620483	3.62797e-05
Cnih2	0.634866	0.0360532
Per2	-0.818019	9.01329e-05
Atp1a3	1.61633	1.02508e-13
Elapor1	1.81999	5.2502e-06
Tnni2	-7.39681	7.01416e-05
Calhm2	-8.16118	4.30823e-12
Utp4	-1.00077	6.04381e-05
Sntb2	-0.837539	0.0127134
Vps4a	-0.665064	2.13679e-05
Sh3pxd2a	1.2627	2.83368e-05
Hdac4	-0.634037	0.00868645
Tmem8a	2.28462	1.99245e-19
Stn1	-1.21408	0.008361
Fads3	0.632387	0.0491797
Nip7	-0.695099	0.0268733
Atcay	1.38751	0.000629484
Stim1	-1.19991	9.05465e-05
Matk	0.901027	6.42222e-08
Ascl2	-5.62682	0.0027086
Terf2	-0.653236	0.000184076
Hcn3	0.679025	0.0130809
Cd81	-1.38793	2.26425e-05
Cst6	-6.82012	5.68157e-07
Nucb2	1.23826	6.36633e-05
Camk4	1.83611	0.0108001
Nfatc4	-1.50619	0.000532167
Trpm5	-8.09517	3.12654e-08
Vav3	-3.98675	2.50643e-19
Tmem145	0.6856	0.00113293
Sox6	1.06803	0.0317684
Olfm2	1.07644	2.25426e-08
Col5a3	2.03584	2.79512e-09
Kcnq1	1.30794	4.85784e-08
Htra1	-6.09486	9.16399e-05
Muc1	-1.46955	2.06549e-05
Krtcap2	0.922581	0.000240004
Fosl1	1.18736	0.00314625
Slc50a1	0.876734	0.000161446
Tbxa2r	-1.02414	0.0143966
Efna4	1.77537	0.000121943
Adam15	1.16202	0.000239757
Rhbdf1	0.748528	4.24392e-05
Phlda2	2.72648	5.90986e-08
Yif1b	1.95704	6.68505e-06
Cilp2	0.845361	0.0303711
Snrnp25	0.600505	0.00293048
Spint2	0.830449	4.69911e-06
Nsg2	0.818511	1.0369e-05
Slc17a7	0.891033	0.0110287
Tgfb1	-2.87083	0.000129272
Pfkfb4	0.653257	0.0315068
Shisa5	0.659856	9.64595e-05
Icam1	1.28167	6.25655e-05
Vat1	-0.883738	0.0168947
Icam5	1.99911	6.60876e-15
Rnls	-1.85269	0.000185474
Osbpl5	-4.77067	9.14988e-16
Trpm4	1.01701	0.000101158
Hrc	2.0108	3.49456e-07
Cyp2s1	1.11125	7.40734e-05
Lin7b	0.695637	0.00145124
Crebrf	0.61449	0.00164205
Ntf4	1.2584	0.00183997
Etv4	1.90205	3.24239e-12
NEWGENE_1306714	-1.19272	0.00127196
Il6r	0.734706	0.000603262
Cspg5	1.04708	0.000337053
LOC100360087	-0.58543	0.0275427
Kirrel2	0.885293	0.00356292
Ano1	-8.06014	6.89268e-08
Numbl	0.643589	0.0103049
Ccnd1	-10.8399	3.0887e-10
Nradd	0.620024	0.0198898
Plekha4	-0.85551	0.0283748
Pth1r	2.62508	0.00210692
Cgn	-0.928908	0.04028
Atp4a	-1.68096	0.00347631
Rasip1	-0.867941	0.003478
Gpha2	1.29366	2.50676e-06
Grn	0.629203	0.0224859
Sult2b1	0.625209	0.0138862
Kcnj14	-0.733365	0.0353756
Fxyd5	-8.19079	4.2125e-07
Grin2d	0.805576	0.00105417
Olr323	-1.04858	0.0450488
Olr324	-1.50955	0.00784814
Dtx4	1.10958	0.00812483
Tmod4	-2.05193	3.96312e-05
Pygm	-1.16301	0.0376683
Trank1	1.18719	0.00118559
Scn1b	0.936999	0.000229774
Gramd1a	-0.645356	0.000943732
Slc22a12	0.77624	0.0291176
Prdx5	-1.17464	0.000407304
Kcnj11	1.24703	2.6642e-05
Abcc8	1.18901	1.98945e-05
Kctd15	-0.808661	0.00289394
Fkbp2	0.841988	0.000265246
Plekho1	0.663484	0.000388384
Plaat3	-7.08364	2.16483e-06
Lix1l	-0.605747	0.00700863
Ubox5	-0.755482	0.000212035
Slc4a11	0.917992	2.557e-07
Gfra4	1.62683	1.45454e-05
Adam33	-4.34762	0.0248197
Spef1	-0.879747	0.0493527
Rassf2	1.41402	0.000972089
Prokr2	0.882268	0.00880987
Chgb	0.617379	0.0288176
Crls1	-0.72275	4.56515e-06
Fermt1	-1.78999	0.00264639
Bmp2	-12.1521	3.58993e-11
Mstn	-8.15088	6.53593e-07
Tmem91	-0.788166	0.0408612
Ca13	-6.23443	0.000516088
RGD1565059	0.867462	0.00134004
Sprtn	-0.992388	2.20998e-06
Ybey	-0.797186	0.00769813
Rhob	-1.08982	0.00288435
Negr1	-1.11713	0.0156979
Tirap	2.0392	0.00687981
Pptc7	-0.680501	0.0010083
Akt3	-1.78939	2.45627e-05
Rtn4rl2	-9.99395	1.4316e-07
Nbeal1	-0.856406	0.00143895
Plxdc1	1.86535	3.302e-09
Dpy19l3	-0.640835	0.00266027
Nexmif	-1.1649	4.7927e-06
Mettl26	0.641439	0.00316037
Vxn	-3.03974	3.26478e-08
Mybl1	-0.650248	0.00253503
Fam149a	1.00495	3.50756e-05
Tlr3	2.11305	9.12344e-06
Akr1c15	-4.82618	9.03257e-06
Zfp217	-8.88255	5.63595e-10
Tecr	-0.854714	7.99925e-07
Irak2	0.864281	1.72249e-05
Myrfl	-7.28204	2.54912e-06
Kcp	-2.02896	0.00840217
B4galt7	0.607823	0.0173923
Ccdc184	0.943788	0.00779861
Fam117b	-0.703081	1.32775e-05
LOC103690006	2.94705	5.87447e-10
Lacc1	-6.37574	0.000581065
AABR07072356.1	-2.73121	1.63038e-05
Dcdc5	-1.28515	0.000140065
Ifi44	1.5287	0.000185678
Cxcl9	1.83035	0.00344431
Lhfpl5	1.00104	0.000299108
Hspb8	-4.51036	0.000233177
Dok7	0.818408	0.000898377
Flrt1	-3.44391	1.1497e-05
Minar2	0.603777	0.0103786
Tmem59l	0.815533	0.0014323
Atp6v1g3	-1.54916	9.7391e-08
Tango6	-1.03025	0.00371657
Micall2	0.95418	0.0141524
E2f8	-0.732085	0.0260019
Gpr62	0.755413	0.023778
Nudt12	-0.764375	0.00404719
Trerf1	-1.49629	1.23812e-14
Astl	-5.86398	0.00713167
Mrps10	-1.36951	2.45817e-10
LOC100909620	-8.6672	8.08762e-10
Esyt3	1.86601	3.277e-10
Prrg4	0.68462	0.0307139
Elfn1	1.02761	0.000194638
AABR07064386.1	1.63544	0.0333823
Fgfbp3	-0.821928	0.0178429
Tmem184b	0.686319	0.00204875
Foxp4	-0.931144	1.0276e-09
Wdr92	-1.19931	0.00468956
Bivm	-0.762546	1.02639e-05
Dact2	-6.22744	0.00418796
Mtmr12	0.739405	0.000793151
Serhl2	0.723325	0.000150358
Bpifc	-1.38705	0.000116309
Dppa3	-2.52644	0.000289738
[truncated: 1,060 more rows]

## Sheet: Table S6
Table S6. Differentially expressed gene in SF3B1 mutant human prolactinoma
Gene Symbol	Log2 (Fold Change.mutant/WT)	P-value
NFYA	0.93464	0.00468163
KRIT1	-0.793972	0.0289396
HS3ST1	-2.54243	0.0127463
TFPI	-2.22602	0.0408186
RECQL	-1.68817	0.00258465
SLC22A16	-4.69254	0.0260113
ABCB5	-4.456	0.04763
SLC4A1	-4.24875	0.00040738
DHX33	0.820926	0.0174266
PON1	3.78335	0.0268571
GCFC2	0.650328	0.0370794
YBX2	2.04252	0.00802835
TAC1	3.01396	0.0326601
CACNA1G	2.60323	0.0129596
PHTF2	-0.83178	0.0101208
CCDC124	1.33116	0.049473
NOS2	2.78815	0.0171909
ST7L	-0.626931	0.0488262
FMO3	-2.12352	0.0438318
TRAF3IP3	-3.02398	0.0232932
RANBP9	0.606278	0.0121383
HHATL	5.77358	0.000116973
SLC6A13	-1.95482	0.0288444
CD22	-2.78751	0.0375458
PRICKLE3	1.59389	0.0467265
NR1H4	-6.66499	0.00253464
MAMLD1	4.93241	2.36355e-06
STMN4	-5.98898	0.00199307
SLC11A1	-3.41583	0.00543851
VSIG2	1.90152	0.0369391
HGF	-2.25462	0.0274506
SERPINB1	0.886137	0.000490564
GABRA1	3.52237	0.0496592
NLRP2	-7.65591	8.75232e-05
KCNG1	-4.26354	0.0215726
BTN3A1	1.64758	0.013571
TNFRSF1B	-1.55686	0.0434553
IBSP	-4.67879	0.00321718
MUSK	-4.93669	0.0223931
LRRC7	-4.05265	0.0225739
SLC4A7	-1.88898	0.00310597
PEX3	-1.25041	0.00101021
MYOC	3.59827	0.00421276
STAP1	-3.96074	0.0239169
OTC	-5.05908	0.0198564
ZZZ3	-0.593463	0.0283595
ZFYVE16	-1.04268	0.0192843
RTN4R	2.8387	0.00134811
TG	-3.35386	0.00213746
TRIT1	-0.996203	0.0110034
HSPA5	1.46786	0.0242179
DSG2	3.63345	0.000764553
GEMIN8	-0.786352	0.0136567
MAGEC2	-6.33503	0.0358177
ARAP2	-2.47369	0.00642837
TPR	-1.1425	0.0140115
CC2D2A	-1.07408	0.0431933
VPS13D	-0.741599	0.00684397
CELF2	-3.5933	6.0154e-05
UTS2	-5.17345	0.0141594
ARHGEF5	2.81044	0.000184766
MCUR1	0.760289	0.0120168
SLC4A8	-1.77268	4.0314e-06
PTPRN	1.94719	0.00840594
FOXC1	2.07047	0.005506
MSH4	-2.84986	0.00384942
TMCC3	-3.21842	0.00881561
USP13	1.09323	0.0258587
PPP1R12A	-0.820604	0.0195859
CAMK2B	-0.958985	0.0220817
TBXAS1	-1.89979	0.00820793
CDK17	-0.6045	0.0283352
TSPAN32	-4.50479	0.00375506
TNPO3	-0.846761	0.000522952
SNCAIP	-3.15608	0.0259738
FAR2	-3.05343	0.0165515
CHI3L2	-5.36793	0.00828156
PKN2	-0.789435	0.0232905
NTN1	1.95464	0.0193262
ANKRD44	-1.01045	0.0169184
NDUFB4	0.910609	0.0490685
GSTO2	-3.07886	0.000312771
TBC1D1	-1.91773	0.0127557
PDE4A	2.60349	0.00870263
SLC9A3	2.86502	5.86714e-06
ASPM	1.82965	0.0135052
CD84	-1.26759	0.0380385
LRRC40	-0.800649	0.0212206
NEO1	1.4182	0.0120118
CACNB1	1.64042	0.00533957
EVI5	-1.016	0.00412501
PRKCZ	-1.02319	0.0419619
IARS2	0.945833	0.0168308
RASGRP2	-1.81351	0.0182714
KCNAB2	-1.53858	0.0367686
ABCC9	-1.04088	0.0342492
CLEC2D	-2.73393	0.0249152
TGFBR3	-2.47156	0.0153634
HES2	2.29464	0.0254952
ATP1B3	2.54085	0.000124401
ST6GALNAC1	2.37087	0.0494017
CAMK2A	-5.84216	0.000104937
CDC42	-0.784403	0.00966994
SLC12A3	-4.18697	0.0356664
ARHGAP10	-3.67255	0.00027978
VASH1	-1.32308	0.0294137
TRPC5	-5.20172	0.0274784
TRHDE	-4.32227	0.00969209
FCGR2B	-2.44597	0.0408182
MRVI1	-2.7312	0.010913
CD5L	-8.18261	3.97715e-05
CDHR2	-1.20502	0.0486624
TSG101	0.660607	0.0307872
CA12	-3.34112	0.0473924
BCS1L	0.781951	0.0130492
ZNF532	-1.08946	0.0425247
NOX3	-4.7997	0.047143
WSCD2	-4.4825	0.011491
MARK3	-0.644208	0.0347072
DLG1	-1.07366	0.00535611
ARHGAP15	-2.52076	0.00691197
STXBP2	1.96928	0.0248114
CTTNBP2	-4.15176	3.06421e-05
UBE2T	1.78167	0.00787268
DCX	-5.83739	0.00674285
APBB1IP	-2.41796	0.01863
NAALAD2	-2.20532	0.0434738
SLC25A43	-2.98819	0.0154163
ITGA8	-2.4529	0.034003
ADCYAP1R1	-7.69857	0.000495601
NRD1	-0.816104	0.00317788
BRINP1	3.29446	0.0167258
CLUL1	-2.6324	0.0453651
SLC1A3	-2.38503	0.0365104
LXN	1.06285	0.00656941
SP140	-2.68128	0.0328485
RAPGEF3	1.88601	0.0381233
FDFT1	0.783459	0.0272974
KEAP1	0.806224	0.0385932
SLC4A4	-5.37593	0.000617236
CHRNA3	-3.29579	0.0215537
PTPRC	-2.20164	0.0439295
SLC13A1	-5.06841	0.0234258
FYB	-2.2286	0.0377814
PGR	-4.35593	0.0206579
C1QTNF3	-1.32841	0.0136218
TRPM3	-2.40309	0.00142075
ZNF586	-0.694986	0.0331722
PPIE	-0.628027	0.0181717
HAL	-4.87309	0.00024515
GSTP1	1.6413	0.0149883
KIAA1467	1.40937	0.034501
SLCO1A2	-7.65902	0.0063967
AGBL5	0.705194	0.0421723
HACE1	-0.700446	0.0430489
SLC25A24	-0.716358	0.00157289
DNAJA1	0.659437	0.023363
PPEF1	-5.00273	0.000541022
ADAMTS2	-3.06515	0.00811965
UIMC1	-0.744336	0.0335491
ASAP3	-3.27132	0.0200508
ARHGAP28	-4.34791	8.67981e-08
RPH3A	-3.46134	0.0178531
NOS1	-2.70838	0.0149185
FXYD3	4.10413	0.0298843
OTUB2	-1.21302	0.0457156
LTBP4	2.25403	0.0254516
LYZ	-2.36254	0.0482568
SPG21	0.663796	0.0329885
P3H2	-2.43608	0.0417825
USP48	-0.919125	0.000193431
DLL3	1.99766	0.0410802
POU4F3	3.97361	0.0106677
TF	-2.29241	0.0400973
PITPNM3	2.52638	0.0122775
ANGPT2	-2.35618	0.0214449
CCDC80	-2.77295	0.0317487
JPH4	-8.0513	1.37375e-06
MYH7	-4.89638	6.78541e-05
SEMA6A	-2.01093	0.0263506
EZR	1.26648	0.0452944
CRTAC1	-3.31035	0.0255989
BRPF3	1.45883	0.0326072
HSP90AB1	1.10327	0.0106105
MLN	-5.65697	0.00753733
SYDE2	-3.55651	0.00534305
ABLIM1	0.973126	0.039911
STX1B	-3.12288	0.0456104
C19orf26	1.47547	0.047713
PCDH11Y	-4.43712	0.0192175
CDHR5	5.41756	0.000474939
P2RX6	-2.67953	0.000321309
OSM	-5.85318	0.00298596
SH3BP1	1.35572	0.0215769
SEZ6L	-3.57999	0.0221717
SLC5A4	-2.51987	0.0201691
NEFH	-2.03865	0.0182629
BIK	3.17022	0.0176182
HMOX1	-2.4157	0.0200694
PNPLA5	-4.92246	0.0118661
NCF4	-2.89263	0.00430322
CSF2RB	-2.16994	0.0369987
IL2RB	2.60228	0.00217138
COCH	3.04494	0.0121273
POLE2	-1.73896	0.00113645
NIN	-0.885943	0.0307264
PYGL	-1.93062	0.0236571
PLEK2	-2.68815	0.0116479
GALNT16	-1.45604	0.0484598
CEP128	1.16581	0.0497029
PAPLN	-2.48093	0.047072
DHRS2	-3.53342	0.00155905
CPNE6	2.64752	0.0308951
REC8	-2.04367	0.0406248
MMP9	-1.79126	0.0483536
CD40	2.16445	0.0400471
DOK5	3.82725	0.00666258
SLC17A9	3.44905	0.0213625
CHRNA4	2.73785	0.0272849
ISM1	4.5626	0.000138325
RASSF2	-2.5827	0.0139376
SLC52A3	-2.65807	0.0202728
PROKR2	-5.70532	0.0322719
MROH8	-1.17192	0.0348254
JAG1	-1.23534	0.0248028
TTI1	-0.928448	0.00176442
WFDC2	2.48376	0.049498
DHX35	-0.771806	0.00369413
SYNDIG1	-7.03758	0.00212128
ACOT8	-0.973787	3.40126e-05
LIPG	-4.52812	0.00583138
RNF125	-3.1503	0.0227063
POLA1	-0.869023	0.0284245
NXT2	-1.50663	0.00713254
GUCY2F	2.28268	0.00997978
TLR8	-3.50766	0.00635161
CHRDL1	-5.40535	0.0094643
MCF2	-6.52538	0.000957317
RENBP	1.76249	0.0473209
PCDH11X	-7.20678	0.000682303
TAF7L	3.41401	0.0399077
KIAA0226L	-4.28563	0.00164083
TNFSF13B	-2.42277	0.039449
DNAJC3	-1.02709	0.0274304
RGCC	1.32382	0.00611952
MSLN	3.42733	0.0205843
ELMO3	1.32009	0.00476858
LONP2	-0.614087	0.0408873
NECAB2	-2.76761	0.034668
WFDC1	-3.94235	0.020346
COTL1	-2.14209	0.0086765
CRISPLD2	-1.18067	0.0423201
METRN	-2.13687	0.0020829
MEFV	-3.06341	0.0122385
SALL1	-4.63259	0.0176043
XYLT1	-2.92766	0.0124921
TMC5	3.98826	0.00411346
AQP9	-3.66921	0.0234977
ATP8B4	-1.98007	0.0435311
RIPK2	1.05854	0.0228811
CALB1	-6.0807	0.00329852
JPH1	2.57954	0.00489606
STMN2	-9.42611	0.0002054
NCALD	1.54154	0.00814266
TNFRSF10A	-1.88569	0.0458648
NEFM	-6.87786	7.05747e-05
MAN2B1	1.76838	0.00454522
TUBB4A	4.254	7.9506e-05
RELB	1.31521	0.0189559
LILRA1	-2.62751	0.0351898
OLFM2	2.03126	0.0384043
CLC	-5.5285	0.0235937
FSD1	-6.02113	4.47084e-05
CEACAM4	-3.83313	0.028904
CEACAM5	4.77208	0.00257672
CDC37	0.917131	0.0157385
CLEC11A	-1.34611	0.0323612
RAB3D	1.44632	0.0219705
FAM83E	2.20026	0.0266772
WDR83OS	0.931801	0.0176303
JAK3	-2.63349	0.0288023
LSR	1.77955	0.0186001
SUGP1	1.22687	3.10116e-05
PON3	5.87587	0.00147571
TFEC	-2.83349	0.017304
HOXA3	4.59624	0.0104438
HOXA5	6.09793	0.000949137
CHN2	-2.97176	0.0328542
CRHR2	3.65139	0.0230644
MYL7	-4.01145	0.00135555
OGN	3.5228	0.00325426
TNFSF8	-2.8644	0.00121973
DOCK8	-1.89841	0.044378
KCNT1	-3.79623	0.00634659
PKD2L1	-4.41552	0.028426
CUBN	-2.24648	0.0188939
TRDMT1	-1.08766	0.0187102
NSMCE4A	-1.05785	0.00240601
CDH23	-3.28409	0.0144909
DKK1	5.39573	0.00300227
SORCS1	-6.16538	0.000361812
LGI1	-6.65877	0.00447938
GIT1	1.2861	0.0298172
MTMR4	0.595162	0.0243408
ENO3	4.32475	7.26178e-05
FTSJ3	0.791777	0.0273857
CYTH1	1.08681	0.0340001
SGCA	2.75247	0.0319973
SLC16A6	-1.97996	0.00922367
MANBA	0.965639	0.0479154
INPP4B	-2.74989	0.00109544
GAB1	-2.28824	0.0241546
WFS1	1.15057	0.0394455
SEPSECS	-1.20606	0.0225301
CLNK	-4.94001	0.00202261
MS4A6A	-2.09015	0.0343142
MS4A4A	-1.77871	0.0444905
KIAA1549L	-3.65368	0.0355327
SLC22A18	1.92834	0.000608721
PITPNM1	1.31874	0.0184744
EXPH5	2.67067	0.010136
PTPN5	3.67362	0.00393687
PSMD9	-0.712869	0.0364461
SELPLG	-2.09946	0.0352048
CAPRIN2	-1.0689	0.00302292
BIN2	-2.73373	0.0177475
SLC6A12	-3.01914	0.0168714
WNT5B	1.82453	0.00397307
FOXM1	1.93575	0.0322124
PRR4	-1.04116	0.0477268
ART4	-2.43312	0.0158299
GPR133	-2.29258	0.00978816
ST8SIA1	-5.19942	0.000698171
RFX4	-3.38265	0.0360011
BTN3A3	1.58586	0.0272156
TDP2	0.813309	0.0115328
NEDD9	-1.4499	0.006971
GABRR2	2.42317	0.0157988
SASH1	-1.95102	0.005024
RHAG	-4.30664	0.0260625
MCM3	0.934738	0.00574128
RNF8	0.94078	0.00314271
ICK	1.17381	0.00868214
GLP1R	-4.83682	0.039996
TREML2	-4.67199	0.0180813
FHL5	-2.49025	0.00771501
GPR63	1.22779	0.0493001
VNN1	-4.38374	0.00393562
VNN2	-3.46429	0.0170355
C6orf62	0.827856	0.029563
FIG4	-1.25244	0.00197883
PDE10A	-1.36504	0.0209838
BYSL	1.32183	0.00449604
MRPL2	0.863459	0.00187952
DNPH1	1.50577	0.0216272
LY86	-2.358	0.0242796
PRSS16	2.23258	0.0287111
APBB3	-0.889729	0.0215611
CLK4	-1.20876	0.0209188
HAVCR1	-4.64454	0.032839
ITK	-2.46638	0.040306
RASGRF2	-2.6503	0.0174553
C9	-3.57895	0.0121485
DPYSL3	-3.5096	0.00197441
STC2	3.33471	0.00411169
EHHADH	1.29948	0.0110408
NPHP3	-0.970065	0.0155065
TFDP2	1.21062	0.0401429
C3orf14	0.728601	0.0448026
MORC1	-7.01293	0.000106285
CISH	4.43507	6.37203e-06
ARHGEF26	-3.72564	0.0227704
PLCH1	-3.55056	0.0162894
NKTR	-1.0855	0.0444257
NCL	1.09687	0.0236284
PDE1A	-2.14313	0.0187888
APC2	-3.03202	0.047478
ACADL	-6.30384	0.00887612
IGFBP5	-2.34446	0.0433806
CCT4	0.788545	0.0273587
OTX1	3.56833	0.00108192
PDCL3	0.794125	0.0411295
HSPE1	0.893795	0.00904181
PLCD4	-1.90196	0.00628193
IL1R2	-3.56612	0.00751464
IL1RL2	-4.22301	0.0184362
IL18RAP	-4.23695	0.00892826
CNPPD1	0.729939	0.0282567
PPP1R7	0.762238	0.0330646
GORASP2	0.960945	0.0267172
RMDN2	-3.97368	0.000349377
KYNU	-2.48514	0.012363
PLEK	-2.88842	0.0150385
RND3	1.55307	0.0400633
TIA1	-0.783721	0.0487797
SPR	1.7253	0.0137695
FARSB	1.0478	0.0219206
BCL9	1.56877	0.0478205
GPX7	-1.27046	0.0168784
PAPPA2	-4.41086	0.0119449
ANGPTL1	3.23938	0.0374018
FAM20B	0.847713	0.0253948
WRAP73	-0.743592	0.0118138
QSOX1	1.55979	0.00744277
MECR	-0.634524	0.0379213
SCAMP3	0.942616	0.0338039
LAMTOR2	0.967371	0.0267248
MEF2D	1.57188	0.0497254
DOCK7	-0.987892	0.0112634
NCF2	-2.67971	0.0338773
WLS	-2.41809	0.0260114
AMPD1	-5.28997	0.0137075
ADPRHL2	-0.636072	0.0491429
HPCAL4	-4.67768	0.00499187
RLF	-0.859383	0.0104868
ST6GALNAC5	-2.07751	0.00321947
LPHN2	-2.90534	0.00932048
ECE1	-2.29287	0.0353481
SLC2A1	-1.1569	0.0253891
ARTN	3.4417	0.0012997
PIK3R3	-1.54905	0.00291336
ABCD3	-1.28742	0.0012881
VAMP4	1.178	0.0182014
DPH5	-1.29464	0.000460118
PRDX6	0.719514	0.0219459
DARS2	0.851984	0.0225361
SERPINC1	-2.74997	0.0432126
RSRP1	-1.27162	0.00528971
CENPF	1.60614	0.0123128
2021-03-02	-2.70754	0.0369703
OSBPL9	-0.734605	0.0276311
MMP8	-5.16185	0.0305966
TNNT2	-4.40999	0.0213836
CA14	6.25631	4.14301e-06
ANKRD13C	-0.810658	0.00280197
SGK1	-2.33705	0.0187707
ARG1	-5.92569	0.00983902
OLFM3	-7.21055	0.000958697
SPP1	-2.4775	0.0103478
SATB2	1.70502	0.0134096
WDR34	-0.917156	0.0134384
HSDL2	-0.878691	0.0333471
NR4A3	2.43455	0.00523405
INVS	-0.852637	0.018101
CSF3R	-3.18191	0.0088819
TGFB3	-2.20659	0.00653674
SMNDC1	0.689137	0.0306981
PRLHR	-4.15226	0.0118026
TP53AIP1	-1.93698	0.00187098
TAF12	-0.923193	0.00953807
TNFSF11	4.58243	0.00737134
PROSER1	1.16851	0.0416625
EGR1	2.17853	0.0122313
MTERF2	-1.10577	0.0193621
ADRA1A	4.76387	0.033367
PPP3CC	-0.782018	0.0461999
TNFRSF8	-5.69403	0.00575466
RDH10	1.58089	0.0246484
AKAP1	1.37089	0.0124465
ADCY7	1.50685	0.022974
PLBD1	-2.15498	0.0348623
TAS2R9	-2.23922	0.0285241
PDZRN3	-3.00794	0.0270705
GJB6	-4.98109	0.0440215
HCRTR1	-3.68163	0.0222893
ZCCHC17	-0.854936	0.0330585
FABP3	-2.06301	0.0354468
SLITRK3	5.62654	0.00182626
TMEM156	-3.1202	0.0284578
CXCR4	-1.71776	0.0415709
TRMT13	-0.914155	0.0125498
RWDD3	-1.43136	0.00321558
ZNF644	-0.883864	0.00662629
CCDC18	-1.15423	0.0380758
OCM	-4.86771	0.0342975
EEPD1	-2.24451	0.0398599
FAM126A	-1.55482	0.021876
SFTPA1	-4.28063	0.0407277
RNF11	-0.746337	0.0437846
RASSF8	-1.49567	0.00733656
BHLHE41	-2.85507	0.0134444
SSPN	-2.53801	0.0086677
ITPR2	-2.35775	0.0413537
NECAB1	-9.23101	0.00110112
DDX39A	1.43909	0.0211197
PKN1	1.3528	0.0236369
C19orf43	0.891728	0.0289257
ARHGAP9	-1.98964	0.046044
NFE2	-3.89786	0.0202492
HJURP	1.94727	0.0356526
PLP1	-3.92662	0.0277025
METTL8	0.764554	0.0275602
TNFAIP6	-4.86658	0.0112631
CHPF	1.43572	0.0269631
OBSL1	1.07014	0.0354795
FAM209A	-1.83952	0.0409114
PREX1	-2.19715	0.0146193
EDN3	-4.77921	0.0127305
C20orf85	4.59897	0.00609065
ZBP1	-3.94777	0.00858083
F13A1	-3.29121	0.000732147
XPO5	0.894382	0.00437305
PEX6	0.872077	0.00278454
UNC5CL	1.9043	0.0426513
TBCC	0.790359	0.0291694
TREM1	-3.01142	0.0483267
MEA1	0.734554	0.0244093
CPNE5	-1.99176	0.0312041
SSR1	1.32648	0.00486608
RIOK1	0.692229	0.0489869
SH3TC1	-2.02665	0.0465405
NT5C	0.87855	0.00582725
PLGLB2	-1.64793	0.0236339
GRIA3	-6.96211	0.00260356
MED1	0.692929	0.0399409
RTN2	1.50901	0.0375251
BMP2	-3.5871	0.0130498
ZNF133	-0.927017	0.0183502
BFSP1	-4.04848	0.00157127
S1PR4	-2.86608	0.0493891
BPIFB1	5.26609	0.00205922
KIRREL2	5.5029	0.000236495
FFAR2	-4.00251	0.0152525
CCR7	-2.18033	0.0438569
NSRP1	0.952612	0.0174496
KTN1	-0.823379	0.017626
OMG	3.72991	0.00520995
BCL11B	2.19325	0.0102543
BEST3	-8.27299	0.000233023
RAB3IP	-1.18209	0.0273363
MACF1	-0.976742	2.25446e-06
SMARCA4	1.31525	0.0362913
METTL25	-0.973218	0.0442866
TUBA4A	1.35207	0.0147554
GNG11	-1.48653	0.01531
CASD1	-1.13738	0.0171741
RFPL2	-4.28073	0.0373025
APOL5	-4.20355	0.0311206
APOBEC3A	-3.86923	0.045912
VGF	2.8189	0.00992789
WDFY4	-1.16246	0.0450942
E2F8	2.33999	0.0334734
SOX15	1.86134	0.022725
FAM64A	2.46175	0.00170791
FOXA1	4.46089	9.89951e-05
CDO1	-2.83427	0.0232016
ITFG1	-1.14887	0.0441882
FGF13	3.9826	0.00111068
CDKN1C	-2.7393	0.000813823
CBFA2T3	4.75751	8.11482e-07
GALNT8	-4.86883	0.0163838
KCNA5	-7.92486	3.04017e-12
SAT1	-1.72375	0.0324871
ECSIT	1.01849	0.0418444
LDLR	1.71063	0.0138412
SULT4A1	-2.76538	0.0287178
ZNF337	-0.794485	0.0457057
ATG4D	1.11552	0.0224102
SMPDL3B	4.59436	3.79189e-10
ZNF317	0.837551	0.0179348
PPAN	1.35754	0.0200461
SLC35D2	1.03094	0.0362178
RGN	3.11054	0.028963
GFAP	-5.50882	0.0128706
RAB11FIP4	1.20012	0.0411244
ABCB7	-1.36043	1.70856e-05
HACL1	-1.09504	0.00580949
RFTN1	-3.37395	0.00496827
TOP2A	1.47454	0.0295195
ZSWIM4	1.66535	0.0429922
FCRLA	-4.09568	0.0380966
IQCA1	-3.96159	0.011138
INPP5K	0.990753	0.00169295
MYBBP1A	1.07416	0.0481567
RPA1	1.0731	0.0375363
DDC	-4.28641	0.0303294
MATN2	2.84221	0.00652905
FCRL2	-5.80364	0.00284165
MTL5	2.16343	0.0132303
NASP	-1.14184	0.000760373
MUTYH	-0.717276	0.0243966
BHMT2	-2.74789	0.0241137
KANK4	-4.54931	0.0276593
GPR12	4.75314	0.00514213
KL	-3.447	0.00686215
EPHB2	-1.99937	0.0427498
NTS	-4.34908	0.0273319
ADAM20	-1.5092	0.0448654
MRO	-3.92137	0.0109069
IRAK2	-1.75511	0.0336872
BHLHE40	1.63397	0.0315746
SYT6	-2.95774	0.0304773
CEPT1	-0.764859	0.00900045
AP4B1	-0.808681	0.00872295
GRHL1	-1.63635	0.0406309
LPIN1	-0.784793	0.0190597
IL2RA	-3.24725	0.00340649
ECHDC3	-3.35835	0.000562376
DOCK2	-2.3698	0.0281489
ZCCHC11	-0.874428	0.0276708
ELP2	-1.44702	0.000676791
DTNA	-2.40912	0.0497204
FHOD3	-3.8272	0.0262957
PDGFRA	-3.61942	0.0129969
TPP2	-1.22062	0.00495528
ANXA1	2.41074	0.0178125
HILPDA	2.25597	0.000307798
HTR1B	-4.93154	0.0465
NT5E	-4.0365	7.77437e-05
MAP3K7	-0.975836	0.00761697
AVIL	-1.38747	0.0385159
RDH5	-1.34732	0.0156992
TROAP	1.90068	0.0315296
B4GALNT1	-2.27323	0.0250631
NMBR	-4.13868	0.0226945
EGR4	2.2194	0.0391895
RAB11FIP5	1.23126	0.00969538
USP15	-0.812225	0.0124984
ITM2C	1.55543	0.046129
DNAJB2	0.890177	0.0231508
MRPS9	0.731304	0.0259051
ANKRD36	-1.03922	0.0397862
PLXNC1	-3.20939	0.00176668
KIAA1033	-1.07926	0.00571955
IGF2BP3	-3.24407	0.016269
IL6	-5.06042	0.0390365
CIDEB	-1.3052	0.014687
NKX2-8	6.24288	0.000831743
ABHD17C	1.5792	0.00260739
TM6SF1	-2.29084	0.0163525
CHAD	5.05908	0.0239102
CSH1	5.93689	0.0246832
BRIP1	1.67552	0.0143174
BLK	-4.77628	0.00587878
IL1RN	-4.43427	0.032964
GYPC	-1.94546	0.0315178
GAD2	-7.34942	0.00490908
NIPSNAP3A	0.928219	0.03357
OR13C9	-3.77017	0.0364621
WDR38	3.67116	0.0397716
GABBR2	-2.81766	0.03544
HEMGN	-3.20161	0.0429534
NR5A1	-21.4387	4.60698e-09
UBAP2	0.678687	0.0434416
CCL21	-3.15965	0.0483665
CNPY3	0.735502	0.00667211
YIPF3	0.82972	0.0189222
RIPK1	0.589052	0.0341707
FGFBP2	-4.69952	0.043269
TLR2	-3.39884	0.00346945
RDX	-1.80318	2.16452e-06
CASP1	-2.22844	0.0355689
CASP5	-5.38052	0.0111635
RTF1	-0.788703	0.0271641
TUBGCP4	1.09425	0.0082281
PAK6	1.4975	0.024774
STRA6	5.12464	4.81288e-05
SPTBN5	-3.18608	0.00505443
TTLL7	-2.77884	9.37843e-07
FNBP1L	-1.20618	0.0103181
IFI44L	-3.40101	0.0167164
ARHGAP29	-2.26256	2.59557e-07
RTCA	-1.02865	0.00120768
OIT3	-3.74622	0.0303199
AOX1	-2.93666	0.0467083
ATIC	1.25088	0.0462343
SMARCAL1	0.806538	0.0377323
ABI2	0.764419	0.0424759
DIRC2	0.640217	0.0183781
GUCA1C	-5.54954	0.0157038
CILP	-2.71039	0.0178474
HCN4	1.83449	0.0468102
PCDH10	-3.64058	0.0374974
FGF5	-1.69827	0.0240768
FGF2	-2.4931	0.0195085
ANXA3	3.14311	0.00743228
LEF1	-1.24302	0.0205486
KIAA1644	-4.02754	0.0055392
PARVG	-1.376	0.0393834
C1RL	1.69125	0.018334
SLC38A4	-4.28349	0.00155943
COL2A1	-3.71566	0.0113998
LRIG3	-3.60247	0.00360204
GLIPR1	-2.11726	0.0356996
DUSP6	-1.85788	0.00570663
ASCL1	-3.48846	0.0259048
FOXN4	-4.84463	0.0184974
RAB20	-1.67899	0.0492948
FITM1	-5.34696	0.0035676
FRMD6	-2.33861	0.0250606
PELI2	-2.1721	0.0180832
SLC38A6	-1.20183	0.0240879
RAB15	-2.83248	0.0118179
ESR2	-3.05629	0.00817813
KCNH5	-5.31371	0.00278559
GPR65	-2.46445	0.044591
FGF7	5.84925	4.14084e-07
HDC	-3.16453	0.0123071
TLE3	2.90422	0.00667245
BCL2A1	-3.31558	0.031423
CCDC33	2.8375	0.0440616
SH3GL3	-7.46958	0.000230225
ITGAX	-1.68252	0.0292112
CLEC18B	-2.78382	0.0022713
GAS8	-1.03247	0.0181677
NCOR1	0.630634	0.0263802
SGSM2	-0.84335	0.0487512
BCAS3	1.09867	0.00472118
ASXL3	-3.91711	0.00529595
GAREM	-3.17424	0.000190906
SAT2	1.03323	0.0486183
PIK3R5	-1.6299	0.0166928
TP53	1.7832	0.0103562
CBX8	1.94339	0.00195419
ZNF750	4.95213	0.00266127
CBX4	1.49744	0.0123968
MAPK4	-6.21813	0.00254991
GRB7	2.20626	0.0034634
STAC2	4.00529	0.000631991
CACNA1A	-3.6937	0.0468032
CTB-55O6.8	2.61013	5.61099e-06
IFNAR1	1.05067	0.00130929
MYO1F	-2.05573	0.0383472
FBN3	4.46643	0.000953397
MYOM3	-5.32503	0.0120766
NBPF3	-0.944908	0.0262295
ITGB3BP	-0.880104	0.0161152
CYP4B1	3.03117	0.0249588
TMEM61	-2.2908	0.00231642
MTF2	-0.866684	0.0355942
C1orf162	-2.51104	0.00929101
CD53	-2.15875	0.0339728
GPR161	2.00073	0.0146338
GPA33	-5.66569	0.00772653
MAEL	-6.54347	0.0144522
ILDR2	-4.96158	0.00568126
FCGR2A	-2.59366	0.01538
NUF2	1.73252	0.0144688
PFDN2	0.806115	0.0285565
FCRL5	-5.98576	0.0077431
RRNAD1	0.762569	0.0398423
MRPL24	1.05293	0.0357552
PIGM	0.833493	0.0453183
CASQ1	2.52514	0.0156577
ISG20L2	0.877488	0.0143897
CRABP2	2.63699	0.0384177
HDGF	0.977008	0.0301052
ABL2	0.992049	0.0472064
SF3B4	1.50386	0.0335242
ANP32E	0.671856	0.0430337
INTS7	0.933286	0.0126949
S100A8	-4.89722	0.00125022
UBAP2L	1.08034	0.0415809
CREB3L4	1.32584	0.0290468
C1orf43	0.870963	0.0144366
GALNT2	1.44034	0.00256817
DEGS1	0.824208	0.0296856
ARF1	0.939076	0.0358765
PARP1	1.13112	0.00973168
RHOB	-1.15348	0.00179769
SFXN5	-0.997328	0.0347043
FBLN7	2.38499	0.0259358
SCN1A	-7.23658	0.01122
ZNF385B	-7.38644	0.000167097
GULP1	-3.75177	0.00701866
HSPD1	0.799437	0.0470206
FAM134A	0.647893	0.0381678
GRIP2	-2.95389	0.0102468
IL17RD	-2.13673	0.0436225
ZNF660	-0.8525	0.0381886
NFKBIZ	-1.20422	0.0475628
GPR128	-4.49652	0.0458448
MYH15	-1.8571	0.0206535
PHLDB2	-2.77556	0.0040553
AGTR1	-5.29247	0.00866379
ILDR1	1.44725	0.0275708
MUC4	3.70333	0.00478018
AHSG	-4.20127	0.0480096
OCIAD2	2.45027	9.82023e-05
RNF175	-6.81672	0.00262402
PDGFC	-2.49433	0.0384003
CYP4V2	-0.697186	0.047331
NKD2	4.15002	3.77755e-05
UGT3A1	-4.35221	0.0438089
HAPLN1	3.83613	0.00589511
CRHBP	-3.02746	0.0418804
CPLX2	2.15478	0.000971778
TENM2	-3.22387	0.00308556
FAM50B	0.869312	0.0363687
LRRTM2	-1.82269	0.048033
PPP1R18	1.54572	0.00157934
PRSS35	2.85263	0.00224547
CLVS2	7.50555	9.30019e-11
RSPO3	-4.06188	0.0246113
SLC22A3	-3.1352	0.0380657
SDK1	2.42351	0.0184439
CREB5	-2.971	0.00646685
TMEM140	-2.34558	0.0242784
SYTL5	4.87662	0.0123494
KDM6A	-1.08376	0.0419714
ACRC	-2.28741	0.0364928
FRMPD3	3.91652	0.0207477
GNRH1	-1.71455	0.0403166
DPYS	-2.4943	0.0239488
NDUFB9	0.733601	0.0293201
SHC3	-3.0543	0.0444895
STOM	1.31672	0.0120912
NR6A1	-3.37951	0.0313568
CRB2	4.99325	0.00190557
NOTCH1	1.46289	0.0397995
FAM171A1	-2.42404	0.00628488
CDHR1	-3.91259	0.0325551
ITPRIP	-2.37343	0.0414331
ADAM12	-2.72595	0.0306524
LRRC4C	-5.14223	0.00209252
SCGB1A1	4.60413	0.0254611
GRIK4	-4.7349	0.00463797
TMC2	3.43723	0.00199437
CDH22	3.40602	0.0453999
FERMT3	-1.35779	0.0198773
HMGA2	-5.01077	0.00905471
CNTN5	-4.04516	0.0118073
FXYD4	6.50915	0.00247177
CTF1	2.35585	0.00517641
FCGR1A	-3.57504	0.000676315
CDH8	-5.15487	0.0121994
CTAGE5	-1.01669	0.0298687
HNMT	-2.24203	0.0394596
CD226	-2.24863	0.0110925
RGS18	-2.30001	0.0471284
CACNA2D4	-3.31414	0.0316979
KCNA6	-7.15572	2.24377e-11
IPMK	0.714889	0.0305662
NPAS3	-2.73984	0.0244927
CCDC3	-1.04909	0.0491525
ASAP2	1.52869	0.0482422
ZNF385D	-5.44293	7.33273e-05
TDO2	-3.68043	0.0247263
SLC35F4	-6.52563	0.0128057
CCDC175	-2.64518	0.00827453
GFRA1	2.34768	0.0108755
BEND6	-7.43219	9.21798e-06
KCNE4	-2.70182	0.0363345
CCDC74B	-1.68454	0.045304
ARL11	3.0144	0.00975389
GUCY1A2	-2.4445	0.0245298
CAMK4	-3.49715	0.00357444
TMEM123	1.45955	0.0466938
GRIA4	-4.50398	0.0477495
DMP1	5.85345	0.000270714
PRDM8	-3.56157	0.0226304
GRM1	3.21708	0.0138875
CNTNAP4	-10.5755	7.33467e-05
NRSN1	1.13595	0.0489634
JAKMIP1	-3.3375	0.0227144
SYCP2L	-1.87194	0.0462155
HNRNPU	0.7369	0.0191406
MERTK	-2.07567	0.033767
NR4A2	2.25212	0.0251992
PLA2R1	-3.67996	0.00804466
C7orf31	2.27285	0.00483247
MCOLN2	-4.14349	0.0104699
LGI4	-2.07155	0.0353689
CDH12	-6.24399	0.00920665
CC2D1B	-0.784597	0.0116872
ABCA6	-2.24033	0.0133381
MIA3	0.962714	0.0407945
ENAH	1.20235	0.0117762
L3MBTL4	-4.32508	3.9083e-05
RABGEF1	-1.11515	0.0283727
JAM2	2.42993	0.00715397
ANKRD40	0.613981	0.0136981
CNTNAP5	-9.37745	0.00032606
TTC39B	-1.11405	0.0299564
SAMSN1	-3.03702	0.00917418
C10orf12	0.872586	0.0497836
TTN	5.99963	1.13614e-05
OTOA	-2.63244	0.027684
ADCY8	-5.11686	0.0348743
MMP16	-3.9106	0.00716008
ADAMTS3	-3.59383	0.0344187
ALX3	-5.34299	0.00507621
RPGR	-1.2383	0.035305
SORCS3	-6.03283	0.000918654
KCNS2	-4.06503	0.0386047
SUPV3L1	-0.799645	0.0162164
GLYATL2	-4.57344	0.0296416
MS4A1	-3.67411	0.00671463
FRRS1	-2.28147	0.0332047
SASS6	-0.750058	0.0339327
ZIC3	-3.17695	0.0428903
NMNAT2	1.30361	0.0203367
NECAP2	-0.775047	0.0320509
HTR5A	-5.02459	0.0340161
CACNA1D	-0.918351	0.0149614
MYO1E	2.26612	0.00996634
MUM1L1	-7.51044	0.00588718
SLC35B2	1.01811	0.0045438
SLC34A2	3.1096	0.0422657
AP3S2	0.70315	0.0377373
MEGF11	-3.74647	0.00916459
KRTCAP3	2.80077	0.000569931
PAFAH2	-0.656377	0.025371
XDH	-5.17823	0.00393322
TSPAN33	-3.22796	2.48153e-05
NCF1	-1.915	0.0453364
GDPD5	1.78976	0.0393157
ALAS2	-4.45324	0.000151999
HTR6	-4.05466	0.0350748
CDA	-1.67496	0.0419105
ADAMTS4	-3.16752	0.00598948
TOMM40L	0.737168	0.0446581
SYNJ1	0.955929	0.0287436
SV2A	1.17589	0.0169378
IGF2BP1	-4.02849	0.0260936
GJD2	2.19299	0.0220439
PADI4	-3.92572	0.0276971
CES5A	-5.68373	0.0147794
HK2	-3.4283	0.0361919
ABR	1.07721	0.0337724
LYPD5	2.15533	0.00971422
DFFA	-0.749852	0.0374035
TMEM234	-1.09852	0.00293499
BSDC1	-0.801039	0.00417784
ZBTB8A	-1.09482	0.00997461
NR2F6	1.0123	0.0266762
G6PD	1.91346	0.0499128
RRP1	0.729547	0.00989853
GAB3	-1.57386	0.0196252
LSS	1.09622	0.0214254
S100B	-3.76908	0.0134906
SLC2A6	-1.74449	0.0474573
S100A1	-4.95166	0.0281552
CXCR5	-5.63583	0.00413176
PAQR6	1.68859	0.0495022
SLC25A44	0.889529	0.0159936
PTH1R	-1.41929	0.0291461
UBQLN4	1.20006	0.0160755
GPATCH4	1.01682	0.0498972
HK3	-1.9584	0.0245757
SQSTM1	0.772106	0.0407036
CELF5	-4.70283	0.00538745
U2AF1L4	-1.17407	0.00326647
NPHS1	4.06642	0.00528055
LSM12	0.744235	0.00776791
SYCE2	2.13005	0.00513571
ALOX15	3.82615	0.00146623
GNG3	-2.76682	0.00672146
ITIH3	-4.78811	0.00973866
TAL1	-1.61642	0.0203285
BEND5	-1.83495	0.0129929
ELAVL4	-5.916	4.04725e-06
ZYG11B	-0.697126	0.0181739
C1orf123	-1.30113	3.44107e-06
MAGOH	-0.674967	0.0400211
LZIC	-0.766372	0.00932725
MXRA8	2.84194	0.00625976
DIRAS3	-7.83822	9.29913e-07
C1orf87	3.32467	0.0420009
MYSM1	-0.855223	0.0156929
TM2D1	-1.01456	0.000324337
NEXN	-1.79297	0.000163109
TYW3	-0.897336	0.0252408
SNX7	-1.60072	0.0366547
HENMT1	-3.08466	4.16763e-05
C1orf52	-0.827151	0.00147082
HFM1	-6.81758	0.000150308
VCAM1	-2.12911	0.0456362
EXTL2	-0.900558	0.0254216
SLC30A7	-0.935998	0.0259842
KCNJ9	-5.48136	2.19758e-05
FCGR3B	-3.43716	0.0291072
C1orf115	-3.48409	0.0376247
BROX	0.877185	0.0245918
LRRTM1	-2.16916	0.0197968
FAM84A	1.95322	0.0437649
H3F3A	0.798972	0.0163694
ANKRD30BL	-4.84363	0.0394842
MSX1	-2.29857	0.0070847
TNFAIP8L2	-2.10145	0.0376629
VPS72	0.792849	0.031068
S100A9	-3.62885	0.0059963
S100A12	-6.02269	0.0275146
TGFA	-1.46685	0.0232691
DCAF16	0.900404	0.0111092
GABRG1	-6.59595	0.00740663
YY1AP1	0.789868	0.0446359
LMOD3	4.39914	0.00263637
LMOD1	-3.20924	0.00856332
CCDC141	-2.74327	0.0303255
TRAT1	-3.65506	0.016161
FCRL1	-5.44998	0.0021027
NUAK2	-2.50109	0.0241056
SPTA1	-4.08911	0.0111049
MNDA	-2.57484	0.0278587
IFI16	-2.17195	0.0280034
RPL22L1	1.44172	0.0124479
CTLA4	-5.20531	0.0109574
ICOS	-4.57503	0.0137879
HESX1	-3.14454	0.000112724
CXCL5	-4.5361	0.00553014
TGM4	3.03432	0.0229472
CLEC3B	-2.44587	0.00833575
SLC6A20	3.06905	0.00636437
SMIM12	-0.935031	0.00345413
ZMYM6	-0.681885	0.018315
RPL39L	-3.02364	0.0159171
PPM1M	1.41594	0.0139526
NDST3	-4.04609	0.003931
HPGD	-3.30132	0.0112329
FAM198B	3.42639	0.0010063
ITGA2	-1.70542	0.0487732
SLC45A2	-3.32613	0.00799206
EDIL3	5.80851	6.43155e-05
RANBP3L	-5.30746	5.84192e-05
GPR98	-1.48215	0.0103567
F2RL2	-4.49986	0.0346829
ENPP6	-4.31045	0.0138804
TERT	4.29361	0.0177181
MB21D1	-2.13426	0.0444565
PI16	-3.81991	0.0280358
MYOZ3	-2.9785	0.0430772
HEY1	1.35938	0.0338729
CHMP4C	1.05441	0.0156066
SLC30A8	7.94373	8.358e-06
TNFRSF11B	-4.09362	0.0258657
FREM1	-4.65707	0.00511287
KIAA0196	-0.851253	0.00509736
C9orf24	2.10831	0.0144687
KIAA1161	1.84096	0.0164335
ABCA1	-2.12452	0.00217478
TMEM71	-3.36208	0.00761152
MAMDC2	-2.25556	0.0411299
CPA6	-4.91449	0.00493168
KDM1B	0.840839	0.0354516
RASEF	-5.26073	0.0021518
KIF27	-0.923152	0.0484445
CYBB	-2.01445	0.0403438
CXorf58	-2.00608	0.0441838
RNF183	-2.92618	0.00479287
FAT3	-3.91616	0.00548169
LRFN5	-5.97821	0.00528211
SUGT1	0.884493	0.0456885
HEPACAM	-4.36638	0.030299
EML5	-1.13619	0.0158734
NGB	-10.6801	6.26194e-07
AKR1E2	-3.92896	0.000400941
SOHLH1	-6.82494	0.00281858
CLEC1B	-4.89087	0.033064
RET	-3.33254	0.00872099
SLC39A2	-5.29768	0.0153856
E2F7	2.18731	0.0097941
ARHGAP42	-2.07941	0.0412003
SMCO2	-5.0156	0.00344049
NELL1	-6.31128	0.000839793
PTPLA	-5.4893	0.000309866
SMCO4	-1.45586	0.0431421
LIPC	-5.65668	0.00857235
CMTM5	-5.67008	0.00390031
ADAMTS15	-4.70707	0.00243929
AMN	2.26134	0.0343356
SPINT1	1.83334	0.025273
NOLC1	0.793472	0.0492668
SPIC	-6.68429	0.000570391
MYRFL	-5.93503	8.80026e-05
MSS51	-1.97913	0.00884277
RAG1	2.28813	0.0216606
KIAA0355	-0.684801	0.0249321
ZMAT1	-1.67501	0.00333704
PRTG	-3.06036	0.0149243
PRKCB	-2.84773	0.0219485
CCDC68	2.7614	0.0443884
CLEC4E	-3.91797	0.0177554
CLEC4D	-5.7423	0.00914217
A2ML1	-6.43559	0.000939304
ATF7IP2	-2.85477	0.00814137
SAAL1	-1.09618	0.000603815
MESP1	1.42765	0.0187724
SCNN1G	-2.74709	0.0382818
GLYATL1	-5.49364	0.0105306
MYO1A	-3.42541	0.0454017
MS4A7	-2.03734	0.0127021
MAP1A	1.56492	0.0471696
NKX3-1	-2.18878	0.0317861
GPRC5B	1.53337	0.0202736
GOLGA6C	3.41142	0.0460756
DPEP2	-2.40604	0.0305387
ART5	-4.05143	0.0444152
CDT1	1.86401	0.00264788
CORO6	2.40612	0.0230672
C19orf33	-3.40264	0.0442346
PLIN4	-5.67177	0.00124731
ANGPTL4	-2.70732	0.045067
CDK2AP2	1.41574	0.0124643
CD300C	-2.17902	0.00596414
EVPL	3.75328	0.0060279
SRP68	1.12101	0.0134524
GSDMA	-4.11941	0.0221821
GHDC	1.3447	0.0284718
C11orf84	1.02615	0.0292256
PBK	1.58395	0.0309324
KCNJ4	3.48003	0.00430719
FAM83B	2.39726	0.0380707
RNF187	1.35847	0.0331693
NKIRAS2	0.623131	0.0382285
MOBP	-5.04258	0.0125302
TAP1	1.86085	0.0447853
KLHL30	4.06734	0.00924694
PHYHIP	-2.12845	0.0413851
SNRNP48	0.83139	0.0190533
IL7R	-2.79255	0.00739979
SHOX2	4.33767	0.0051815
HTR1E	9.30075	0.0294187
FSTL5	-5.80776	0.0113738
ATOH8	-3.04053	0.00109272
SPRY3	1.75135	1.99612e-05
SIGLEC7	-1.59848	0.0458548
MFSD7	-1.62446	0.0106637
MN1	3.66338	0.00073094
SLC50A1	1.4703	1.199e-05
ADRB2	2.6681	0.00867646
STK32A	-5.78337	2.59132e-05
IL1RAPL1	-5.90215	2.41331e-07
RNASE2	-5.20031	0.0118833
CXCL8	-2.3763	0.0498693
RASSF6	-3.13339	0.0350235
SLC38A11	-2.15896	0.0389299
DFFB	-0.853742	0.0348093
BUB1	1.52436	0.0331645
ONECUT1	3.53157	0.0182967
AHSP	-5.69826	0.0057637
WNT10B	-5.21705	0.00802995
ITGAM	-2.8368	0.0223012
OTUD7A	-1.68885	0.01073
FRMPD4	-6.58134	0.00264047
GPR37L1	-3.71577	0.0198707
HMP19	-3.41114	0.00924282
FABP6	4.58799	0.0144905
CST1	7.18437	0.000430062
LRRN2	-4.8517	0.00528841
VSTM2A	-5.8897	0.0245354
METTL7B	-4.14292	0.0297255
CDH2	-4.12569	0.00912316
DLGAP1	-2.77316	0.0311403
SLC26A5	-5.89945	0.00989615
TMEM133	-2.05568	0.049273
SOCS6	-0.698756	0.0197095
CEL	2.4695	0.00490756
PAQR8	-2.44151	0.00830558
PKHD1	-4.97538	0.0370353
ZNF160	-0.684109	0.0231043
CEACAM3	-3.49836	0.0454791
PDGFD	2.76087	0.0490909
FPR2	-3.62525	0.0380547
FPR1	-4.13752	0.0017294
JUNB	1.56927	0.0137361
TMEM37	-1.44143	0.0456641
SOSTDC1	6.25721	0.000914592
NPTX1	5.44792	0.000176685
ZNF439	-2.12226	0.00281027
LURAP1	-3.16578	0.0232288
DSEL	-2.92201	0.00576166
HOPX	-2.2286	0.0459786
OR1L8	-4.63696	0.0115495
RXFP1	-3.79894	0.0495124
PTGER4	-2.42293	0.0254346
SLC25A33	-1.1699	0.0322172
VAT1L	-10.829	7.1386e-06
CAMTA1	-1.44072	0.0120818
PAH	-5.52064	0.000740468
SYCE1	-5.11417	0.0359649
NHLH1	2.54112	0.0441869
NINJ2	-3.04308	0.0142631
AQP4	-3.90381	0.00742224
FBXW10	-2.70622	0.0379419
PPIH	-0.98048	0.000544817
MAL	-3.57675	0.0405881
CD8B	-4.62138	0.00353758
ID4	-3.88752	0.00946584
CLEC7A	-2.83013	0.0186473
CLEC12A	-4.3897	0.00351132
MYOZ2	3.24058	0.0356897
EFCAB3	2.3191	8.74671e-05
SNTG2	-7.33547	0.000899085
FAM71D	-1.46617	0.0350881
CCL19	-5.82184	0.0162586
PURG	-2.9801	0.0207929
PDP2	0.79264	0.0434653
AQPEP	-6.06754	0.000771526
HSPA6	-2.27472	0.0242289
CYSLTR1	-2.27244	0.0322826
ABLIM3	-2.1295	0.00265958
MAB21L3	-1.99914	0.0227263
SLC2A14	-2.78451	0.0407772
OLR1	-6.52726	0.00349742
CCDC36	-3.99814	0.00983405
MST1	-1.33683	0.0328172
MOB1B	1.01405	0.0451052
CEP83	-0.95427	0.0190857
SULT1B1	-3.32178	0.0101427
NMNAT1	-0.952091	0.0443036
TAS1R1	-5.3113	0.0310088
HAP1	-4.54549	3.47522e-05
PHOSPHO1	-2.89025	0.0199578
TLR1	-2.24427	0.0349541
MGA	-0.932655	0.0179262
SNX31	-4.03645	0.0229466
ZNF80	-3.65867	0.0407709
TRHR	-3.09492	0.0407986
GTF2IRD2B	-0.700298	0.0317482
CNTNAP2	-4.15624	0.0138419
MYO1H	-5.12143	0.00545143
NPAS4	4.19302	0.000346047
C4orf26	5.07281	0.0319127
CEP135	-1.17771	0.00965804
EMR1	-4.88268	0.000460198
NLRP6	-4.74328	0.028203
DES	-5.79739	0.0157484
TRAF6	0.60747	0.0426455
CADM2	-5.77662	8.32061e-05
CSRP2	-2.70235	0.0244975
GOLGA8A	-2.42329	0.00409888
CATSPER1	-4.08692	0.0486286
DPP10	-7.19054	0.000432493
LONRF3	-3.36056	0.00973799
ZNF77	-0.68108	0.0457936
CREG2	-4.76161	0.00176573
A2M	2.88987	0.00292173
C11orf16	4.11422	0.0208237
AIM1L	-2.00205	0.0486745
FOXG1	3.46325	0.0082475
RTTN	-0.949206	0.00936325
GRIN1	2.72379	0.0301262
FIBIN	4.51757	0.0227892
DPP7	0.71547	0.00859866
B3GNT8	1.76184	0.0451616
KCNA3	-3.06488	0.0162004
FBXO39	-4.59763	0.0197639
BEND2	-5.07404	0.0154019
LRRN4CL	2.17594	0.0125029
CD163	-1.65472	0.0317224
CRACR2B	2.14536	0.0319497
ANXA2R	-1.74921	0.00376591
FLII	0.676666	0.0382366
KCNJ10	-5.93485	0.00421638
CCDC23	-0.89653	0.033647
TSSK6	1.2403	0.0294049
ZNF518B	-3.649	2.3346e-08
PARD6G	-2.17662	0.0356971
ZC3H12D	-2.00077	0.0433327
KDELC2	1.48637	0.0348613
TMEM151B	-3.2739	0.0327086
KIAA1731NL	-2.86959	0.00500896
GLDC	-3.95927	0.0159942
CA8	-3.9414	0.024668
CD28	-2.94273	0.0176875
ERBB4	-5.36613	0.0016124
RPP25	2.09745	0.0138714
GP5	3.55185	0.000101542
ZHX2	1.12136	0.0213787
FAM101A	3.28124	0.000773712
HYI	-1.65821	0.00382128
AURKB	1.86606	0.0208941
C12orf42	-5.03202	0.000725251
TMTC2	-2.8474	0.0123176
FARSA	1.03584	0.0116451
CDH4	-5.76872	0.016418
EGR3	2.52535	0.0190268
LSMEM2	3.6423	0.0192225
PLD6	1.15465	0.0448805
CDC42EP4	-2.32211	0.0428787
APOBEC3B	2.2	0.0234201
NRXN1	-4.02532	0.0446363
CCR8	-5.25962	0.016511
SLC9A4	-1.17781	0.0283412
PLD5	-5.05312	0.00438459
ALX1	-3.45218	0.0494775
KCTD4	-3.44134	0.0167678
DEFB119	3.62012	0.0416419
FAM73A	-0.710421	0.0424175
OR2A4	3.12293	0.00648695
OR51E1	-3.03431	0.004741
ZFP3	0.767509	0.0338809
ARSJ	-2.68858	0.0384792
MAP3K15	-5.93617	0.00543675
CXCR2	-3.84193	0.0103986
OXTR	2.09657	0.0102895
FAM83H	1.58513	0.0192934
GPR62	-4.30312	0.0316774
MRPL14	0.60819	0.0313958
FCRL6	-3.35058	0.0483268
PENK	4.90668	0.00601766
C4orf50	-8.83536	4.5485e-05
TMEM102	1.8254	0.0275811
TMEM132E	-3.79939	0.0372806
TNFSF15	-2.20158	0.0312633
ATG9B	1.51478	0.0413092
GPR88	-4.668	0.0219858
BAI1	-3.04709	0.0466471
SLC9A9	-3.09846	0.00960565
USH1G	3.81356	0.00267342
KCNIP1	-4.94133	0.0262743
TDRKH	0.608791	0.0337769
ARL6IP4	-1.13502	0.037324
C1S	-2.46968	0.0313526
ZNF804B	-8.79042	0.000184333
TSHZ2	-4.30401	0.003014
KPNA2	1.26075	0.0105377
FES	-1.89199	0.0493455
NXPH3	1.72206	0.0358858
BRICD5	-1.02462	0.037964
PAPPA	-3.80027	0.0160432
C1orf116	4.32255	0.000644863
SOX1	3.02156	0.0347344
SLC8A1	-5.60412	1.46982e-07
NEB	-1.84838	0.0441936
RABIF	0.701686	0.0293451
GDPGP1	0.651489	0.0317259
FBXL7	-3.32489	0.00701545
HMCES	1.03122	0.00858155
BMP8A	2.0006	0.0321998
NPIPA5	-1.50092	0.0493896
CCR4	-3.18317	0.0355302
LIN9	0.917153	0.0467091
BTBD9	0.963826	0.0309893
IQGAP3	2.39506	0.000216766
SCN5A	4.92835	0.000289594
LRRC55	-4.18164	0.0375853
ST6GALNAC3	-2.86747	0.0115362
KCNQ3	-1.57285	0.0391989
ADRA2C	-4.04553	0.0113964
CLECL1	-4.65845	0.0230529
SLIT3	-3.14769	0.0152615
SLITRK6	5.0044	0.00116333
CDCA2	2.0956	0.00011187
SMIM10	-3.12086	0.0127815
DRD1	-3.77781	0.0264351
SUMO3	0.766575	0.00873531
NUTM2A	1.19962	0.0343834
MFSD6L	-3.46596	0.0223026
PGBD2	-0.79465	0.0228392
SFTPA2	-5.27712	0.00424394
MUC1	2.24353	0.0481032
DLK1	5.2007	0.00108275
TLCD2	2.78635	0.000631473
AHNAK2	2.34873	0.0234404
PDIA2	2.09894	0.00883281
SHC4	3.12594	0.00119577
SYN3	3.27077	0.0174319
ADARB2	-8.07265	0.000389445
C11orf87	5.55028	3.80867e-05
KCNIP4	-4.29834	0.016019
C16orf54	-3.35215	0.00851214
KLHL34	4.13104	0.0332515
CD300LF	-2.7803	0.0173644
GSAP	-1.19657	0.0027822
AGBL4	-1.50108	0.0184122
FFAR4	-8.3488	0.000794359
ZNF17	-0.935562	0.00466502
PABPC1L2A	-4.42051	0.0277614
SLC36A2	5.31565	0.00163855
THBS2	-5.58139	0.000390129
C9orf47	-2.18747	0.0268791
CYP4X1	3.11813	6.1003e-05
CD300E	-3.2336	0.0391482
FCAR	-4.71587	0.0193743
KPNA4	0.809987	0.0297117
TRDN	-6.32596	0.0101833
BTN3A2	2.69725	1.85435e-05
C5orf38	-3.90406	0.0305526
CYP4F3	-3.18667	0.0394163
C6orf1	0.948764	0.00475535
HPDL	2.93655	0.0157949
FSD2	1.91053	0.039092
VSIG10L	-2.38769	0.0438361
LILRB4	-1.53675	0.0329967
ESPN	2.40806	0.0138138
TMPRSS11A	5.00963	0.00439416
LILRA5	-3.97182	0.00935311
DCC	-3.28029	0.0363359
LHFPL3	-5.9873	0.0163272
CDHR4	3.79502	0.036201
PTMA	1.03933	0.0456408
ATP13A5	-4.78738	0.030035
POTEM	-5.01094	0.0391695
AGMO	4.48567	0.0430807
NHLRC1	1.17332	0.0108479
COX8C	-2.47905	0.0418668
ZNF385C	1.97229	0.0131373
ERC2	-0.943029	0.0418078
DNAH17	-3.72233	0.0146173
TMEM72	-4.82592	0.0206551
PALM3	4.09985	0.000639443
CLEC17A	-3.75851	0.0292978
CPSF4L	-4.03103	0.0354711
RINL	1.09203	0.0419014
CLCN1	-4.26174	0.0476996
RNF133	-1.66731	0.0451833
EYS	-5.45298	0.00210733
OTOG	-4.30193	0.0432828
HES4	1.96375	0.0290447
CENPP	1.18374	0.0193281
SELL	-2.80146	0.0133762
SLC24A5	4.16019	0.0128185
SERPINA5	-4.02344	0.0238067
C9orf171	2.95078	0.0484692
HBA2	-3.49659	0.00755229
PARVB	-1.25436	0.00949486
FSIP2	-4.64467	0.000949524
FZD9	-3.93156	0.0239826
SNTN	4.04841	0.0497934
CNR2	-5.30466	0.0202047
GLRA4	-4.54707	0.0318451
BEND4	-4.07444	0.00870409
FAM196A	-6.19205	0.00603457
LRRC66	-4.76823	0.000682923
KIR2DL4	2.75768	0.0484012
SP6	-3.64017	0.00879154
NKAPL	1.89422	0.00228809
GRAPL	-4.9447	0.0277948
PNRC2	-0.893278	0.0118233
ZKSCAN3	0.959926	0.0162425
IL1RAP	-2.88149	0.00286395
PTPRT	-7.08382	7.16102e-06
SPOCK3	-4.65691	0.0382844
S100A4	4.91947	2.81595e-06
MPHOSPH8	0.69131	0.0403573
GREB1	-3.47732	0.0247422
SIRPB2	-2.80637	0.0101097
TUBB	1.21273	0.0137013
GRM7	-3.84238	0.0240656
STK31	-4.51189	0.00497753
ZKSCAN7	-1.8927	0.0048338
NTNG2	-2.55574	0.0369771
ELAVL3	-4.45838	0.00175865
SLC35F1	4.457	0.00212947
PRTN3	-4.88992	0.0202096
NBPF4	-5.83914	0.0465759
TPK1	-1.45522	0.0211399
HBG2	-4.15572	0.0223645
AJAP1	2.26144	0.0333873
HDAC2	0.685783	0.0213752
POTEF	-6.5075	0.000983252
ADH1B	-4.25085	0.00352835
ERI2	-1.06249	0.0410008
C6orf106	0.869493	0.0113502
SRGAP1	-2.13935	0.0399488
LAGE3	1.51522	0.00348381
HIST1H4J	-2.77432	0.0244888
SERPINA1	-2.76101	0.0143971
SVIL	-2.89776	0.00933507
LYPD2	5.01222	0.0306406
VEPH1	2.19391	0.00410431
SHPK	-0.97629	0.0416015
CYP2F1	3.93	0.0232063
COL13A1	-3.17754	0.0409977
PCDHB11	-1.38104	0.0284438
SLC28A3	-4.42085	0.00205094
ELANE	-5.08047	0.0266977
MFAP5	-3.93444	0.0465752
MYH6	-3.32826	0.00227066
CR1L	-3.89468	0.0357651
MYO1C	2.14529	0.00552839
HES5	-3.62245	0.0425071
ZNF311	-4.79509	0.00291399
DLGAP2	-7.58646	0.000157796
FCGR1B	-5.6353	0.00263632
AVPR1B	-6.00619	0.0174642
SIRPA	-2.13503	0.0267333
AKR1B10	2.52067	0.037908
CD2AP	0.973856	0.0162232
ZNF248	-0.65335	0.0321116
CHSY3	2.94741	0.00586135
TOR4A	2.45351	1.61336e-05
MIER1	-0.685623	0.00865675
BPIFA1	5.67049	0.000694833
ZNF334	-2.75104	0.024503
SULT1C2	-2.93054	0.0196762
PEG3	-1.62174	0.0299336
ZKSCAN8	0.77106	0.0066044
HLA-DRB5	3.22197	0.0265714
ITGBL1	-3.54025	0.00217913
ZNF789	-0.812023	0.0127097
RD3	-8.02815	0.00208498
ARC	2.54435	0.019951
BAZ1A	1.08597	0.0393436
ZNF534	2.68908	0.0135576
LPA	-7.1963	0.00703712
F5	4.21246	0.000198016
MTOR	-0.676792	0.00422655
ALPK2	-8.24013	0.000661604
LRIG2	-0.652969	0.0179693
RYR3	-3.78323	0.0263121
DUSP27	-5.27562	0.0353632
RUNDC1	0.741214	0.0218183
L1CAM	1.99121	0.0345402
DZIP3	-2.23503	3.37298e-05
DMD	-1.86499	0.0458612
SMG5	0.827714	0.0351286
CR1	-2.87388	0.00453931
SAMD5	-2.89976	0.00221638
FCGR3A	-3.07887	0.00281815
TMEM244	-5.29776	0.0288577
PNLIPRP3	5.45101	0.00820627
C6orf163	-1.4963	0.0422336
ZYG11A	-3.16283	0.0453187
IFIT1B	-5.21169	0.014696
RPA4	-3.13266	0.0456727
DAXX	0.7393	0.00841029
RING1	0.797583	0.0241692
HSD17B8	1.23251	0.0191675
RXRB	0.710588	0.0335158
BRD2	0.938729	0.0203395
PSMB8	1.7447	0.0218729
RNF5	0.912564	0.000421258
DFNB59	-1.45381	0.010422
FKBPL	0.840019	0.0353003
NELFE	0.734901	0.00675906
EHMT2	1.05278	0.0261183
C6orf48	1.21205	0.00701227
VARS	1.5173	0.0415865
CSNK2B	0.976755	0.0161131
C6orf47	0.609046	0.0208953
BAG6	1.35023	0.0117737
ZNF551	-0.690769	0.0174542
MICA	-2.89372	0.00733011
DHX16	0.643992	0.0144516
MRPS18B	1.09307	0.0015419
ABCF1	0.6999	0.0220164
PRR3	0.89066	0.0422634
DDR1	1.55823	0.0385774
GNL1	1.14989	8.21212e-05
HLA-E	1.55429	0.0441505
TRIM10	-5.05445	0.00901996
PPP1R11	0.754399	0.0313097
HLA-G	4.95594	0.00219023
HLA-F	2.19115	0.00182925
ASPDH	-4.20433	3.29249e-05
C9orf135	-2.17804	0.048042
PCDHA9	-1.22289	0.010734
PCDHA5	-2.24864	0.0441024
SLFN12L	-2.68634	0.0489955
TMEM240	-1.61534	0.048147
CTXN3	-6.52667	0.00178851
MT1M	-3.46416	0.0446414
TMSB4X	-2.11524	0.00998124
TTC23L	-1.64854	0.0378594
C22orf42	-5.19287	0.00270349
NYNRIN	1.76146	0.0330387
SERPINB4	3.5608	0.0464269
GOLGA8O	1.28092	0.0149528
HBA1	-2.51497	0.0267601
HBM	-3.77373	0.035343
COL6A6	-6.53496	3.01474e-05
TMEM200C	-4.45116	0.000320645
HLA-A	2.2913	0.00134939
TRIM71	4.36634	0.00307648
TAS2R19	-1.33979	0.0443187
TAS2R50	-1.91819	0.0322973
TAS2R13	-1.67247	0.0258463
LINGO4	2.31363	0.00601407
TRIM59	1.63265	0.00012229
ARHGEF35	1.99043	0.0241652
LTC4S	-3.84082	0.0298311
KRT222	-5.77892	0.00276872
ZBTB9	1.06463	0.0043783
TREX1	-2.16134	0.000163712
ATP6V1G2	1.50933	0.0134301
SMCO1	3.98069	0.0088724
WEE2	-2.13147	0.0424203
ZNF788	-3.08668	0.00544969
SPDYE3	-4.43897	0.0330336
SEC14L6	-5.84728	0.00537015
NUTM2D	1.93494	0.00191442
MS4A4E	-2.61575	0.0219959
ARHGEF28	-2.71381	0.0472007
MUC5AC	6.57365	0.00107293
GAGE10	-2.60179	0.0454149
FAM72D	2.14421	0.00916636
TSTD1	0.893695	0.0350109
CCDC7	-0.972093	0.0383531
PAPOLB	-5.57181	0.00061041
NBPF1	-0.987264	0.0299446
SLC12A8	1.23112	0.0421706
CCNL2	-1.05042	0.0128035
PPT2	0.780878	0.0315669
ZNF844	-1.09241	0.0491793
CKMT1A	1.67897	0.00957991
HBD	-6.50286	0.00235769
CERS1	-2.21727	0.0428169
C2CD4D	3.70634	0.00633343
FAM195B	-0.943946	0.0367861
NOL7	0.67331	0.0327855
TAS2R46	-2.58939	0.000887422
SRRM5	2.63088	0.00156467
WDR46	0.919863	0.0472687
PROB1	2.35421	0.00998515
ANKRD18B	-3.65081	0.0250994
PPP5D1	-1.31554	0.000164311
DIRC3	-6.42533	0.000936316
ZBED9	-3.89943	0.000210204
HIST1H2BN	1.58225	0.0145048
RPS28	1.61177	0.0424336
UQCRHL	-4.42125	0.0158235
TRIM26	0.756748	0.00928121
RP11-166B2.1	-1.24763	0.0116504
NFAM1	-2.71075	0.00972219
SHISA9	-1.50148	0.0046601
KIFC1	1.98791	0.0104507
C2orf61	-3.54525	0.0314663
DEFA3	-6.06617	0.0142495
AMY2B	-1.85073	0.0344541
PSMB9	3.08384	0.0001248
PCDHGC5	-1.48425	0.0177653
NSUN6	-0.829098	0.0232188
CORT	-2.29586	0.0368507
ATP5O	0.602539	0.033319
PISD	-1.09553	0.0468652
AMACR	-1.23171	0.0314543
TCP10L	2.89331	0.0173369
SERPINB10	4.0683	0.0203728
AF165138.7	-4.47215	0.0259438
GSTA1	3.8153	0.0373706
RGAG1	3.28805	0.00230624
P2RY11	1.33963	0.0337298
HBB	-2.9713	0.00549172
CRYBB2	-4.12909	0.0294941
UBAP1L	-1.09103	0.0180803
NAIP	-1.06338	0.031773
HS3ST5	4.17989	0.00148068
KIAA1210	-6.35338	0.00979045
PCDHGA8	-1.82807	0.00366113
PCDHGA10	-2.35411	0.0168551
PCDHGA11	-2.21036	0.0199659
PCDHGB4	-1.74628	0.0338807
PCDHGA3	-1.5799	0.0142213
RTL1	3.48657	0.0156172
MEX3A	3.29028	0.0032889
ANKHD1-EIF4EBP3	-1.24281	0.0456094
EID3	-1.37054	0.0281126
EBLN2	-1.33109	0.0121463
TAS2R30	-1.58468	0.0131505
TAS2R31	-1.31681	0.0379522
CLEC12B	-4.45958	0.0454287
C12orf79	-2.14906	0.00661484
MGAM	-4.02866	0.00839453
CLEC5A	-3.98862	0.0275519
RP11-192H23.4	1.4366	0.0477673
FPGT-TNNI3K	-2.49761	0.0055939
RP11-371E8.4	-1.78578	0.0136585
GH1	4.12846	0.0294907
RP11-166N6.3	-5.93945	0.0270294
PCDHGB3	-0.998959	0.0478823
TBC1D29	-2.77552	0.020656
PTGES3L	2.25142	0.0199486
S1PR2	1.65872	0.00914617
ZNF728	-4.31544	0.000220458
FBXO17	2.56493	0.0420732
ZNF587B	-1.09785	0.0137453
NUDT3	1.10218	0.00338541
GRIN2B	-4.05229	0.0267407

## Sheet: Table S7
Table S7. Significant alternative splicing events in Sf3b1 mutant GH3 cells.
A3SS splicing type
ID	GeneID	geneSymbol	chr	strand	longExonStart_0base	longExonEnd	shortES	shortEE	flankingES	flankingEE	PValue	FDR	IncLevelDifference
880	XLOC_025456	LOC691354	chr5	+	165489482	165491537	165489485	165491537	165488822	165489010	1.06618e-05	0.00634111	-0.373
985	XLOC_029660	Polr3b	chr7	-	24845169	24845234	24845169	24845231	24845321	24845378	0	0	-0.285
1462	XLOC_030240	Arfgap3	chr7	-	124158484	124158619	124158484	124158616	124162671	124162800	8.10974e-06	0.0058767	-0.208
1821	XLOC_033632	Iqca1	chr9	-	97204146	97205251	97204146	97204563	97207573	97207773	6.71804e-05	0.026637	0.355
2103	XLOC_030934	Adpgk	chr8	+	64115230	64116832	64115233	64116832	64109509	64109630	4.41763e-05	0.0210191	0.394
2934	XLOC_003089	Mir344a-2	chr1	-	122412159	122412304	122412159	122412237	122413421	122413513	6.94678e-06	0.0058767	0.638
3036	XLOC_034542	Hcfc1	chrX	+	156831189	156831766	156831321	156831766	156830531	156830695	8.64584e-06	0.0058767	-0.114
3038	XLOC_017411	Cenpe	chr2	+	240424299	240424590	240424395	240424590	240423191	240423350	0.000142958	0.0485854	0.193
3574	XLOC_033300	Fam135a	chr9	-	30275344	30277697	30275344	30277109	30279923	30279997	5.13467e-07	0.000814359	0.287
3730	XLOC_011397	Zfp395	chr15	+	48795669	48795899	48795681	48795899	48793445	48793555	3.67989e-09	8.75447e-06	-0.378
3899	XLOC_008087	Rimbp2	chr12	+	31602538	31605568	31604149	31605568	31601930	31602065	1.23334e-05	0.00652026	0.308
3996	XLOC_005154	Rnf43	chr10	+	74958333	74959536	74959035	74959536	74957324	74957899	0.000117909	0.0431546	0.206
4014	XLOC_017139	Sema6c	chr2	+	196342358	196344669	196342601	196344669	196341890	196342233	5.57977e-05	0.024135	-0.268
4529	XLOC_006068	Chd3	chr10	-	55948641	55948773	55948641	55948770	55949173	55949309	6.06344e-06	0.0058767	-0.308
A5SS splicing type
ID	GeneID	geneSymbol	chr	strand	longExonStart_0base	longExonEnd	shortES	shortEE	flankingES	flankingEE	PValue	FDR	IncLevelDifference
97	XLOC_012407	Tenm3	chr16	+	46875338	46876699	46875338	46876213	46893953	46894129	1.82122e-08	9.62516e-06	0.255
155	XLOC_019459	Hsf2bp	chr20	-	10843661	10844178	10844016	10844178	10841113	10841264	7.45349e-05	0.0196958	0.618
914	XLOC_008842	Ccnt2	chr13	+	44507306	44507662	44507306	44507352	44508898	44509062	2.09957e-05	0.00665772	0.162
1048	XLOC_032756	Cdk15	chr9	+	66087196	66087321	66087196	66087265	66088501	66088625	4.49397e-05	0.0129549	-0.609
1429	XLOC_015476	Hook2	chr19	+	26115351	26115539	26115351	26115439	26115637	26115672	7.62292e-10	6.04307e-07	0.281
1543	XLOC_002354	ENSRNOG00000059050	chr1	-	42969804	42974182	42970701	42974182	42969255	42969351	0.000119709	0.0264082	0.433
1641	XLOC_019802	Col5a1	chr3	+	6570755	6570954	6570755	6570824	6574346	6574580	3.34912e-09	2.12401e-06	-0.224
1642	XLOC_019802	Col5a1	chr3	+	6570755	6571425	6570755	6570824	6574346	6574580	2.34548e-06	0.0010625	-0.104
1707	XLOC_030985	Parp16	chr8	+	70712515	70712712	70712515	70712558	70713023	70713306	0	0	0.643
1708	XLOC_030985	Parp16	chr8	+	70712515	70712790	70712515	70712558	70713023	70713306	2.78666e-10	2.9455e-07	0.53
2277	XLOC_019713	Nsmf	chr3	+	2264925	2265736	2264925	2265001	2266020	2266089	0.000124921	0.0264082	0.116
3195	XLOC_006851	Cxadr	chr11	+	16852693	16856595	16852693	16852898	16856943	16857099	0.000122798	0.0264082	0.225
3434	XLOC_033752	Tgif1	chr9	-	119187981	119188312	119188115	119188312	119182998	119183228	2.60902e-14	4.13661e-11	0.704
MXE splicing type
ID	GeneID	geneSymbol	chr	strand	1stExonStart_0base	1stExonEnd	2ndExonStart_0base	2ndExonEnd	upstreamES	upstreamEE	downstreamES	downstreamEE	PValue	FDR	IncLevelDifference
362	XLOC_016204	Pkd1l2	chr19	-	49572597	49572699	49574625	49574856	49571616	49571795	49578341	49578536	1.1304e-10	3.9838e-07	0.88
2320	XLOC_016883	Mbnl1	chr2	+	150755404	150756431	150785517	150786055	150728598	150728862	150838384	150838555	3.0011e-05	0.0282044	0.269
2752	XLOC_009044	SNORD79	chr13	+	78853584	78853620	78853904	78853935	78853359	78853388	78854178	78854210	1.02791e-05	0.0131731	-0.118
3495	XLOC_013282	H2afy	chr17	+	9326794	9326894	9328642	9328733	9320740	9320848	9332783	9332873	3.70681e-05	0.0307382	-0.113
4917	XLOC_022449	Prkag2	chr4	+	6713682	6713897	6753507	6753577	6634079	6634359	6776407	6776514	9.222e-08	0.000216671	0.312
6852	XLOC_019802	Col5a1	chr3	+	6570755	6570824	6570885	6570954	6567392	6567648	6574346	6574580	1.29239e-07	0.000260268	0.235
6854	XLOC_019802	Col5a1	chr3	+	6570755	6570824	6570885	6570954	6568350	6568463	6574346	6574580	1.54839e-07	0.000272846	0.232
6858	XLOC_019802	Col5a1	chr3	+	6570755	6570829	6570885	6570954	6568350	6568463	6574346	6574580	3.38572e-05	0.0298303	0.166
7605	XLOC_019092	Psap	chr20	+	29852570	29852702	29853867	29853963	29851189	29851198	29854164	29854444	4.13003e-14	5.8221e-10	0.212
8214	XLOC_025535	Ccnl2	chr5	+	173252420	173252652	173256233	173257117	173250739	173250817	173257524	173257599	2.16049e-07	0.000338405	-0.175
8649	XLOC_021056	Col20a1	chr3	+	176487373	176487430	176487890	176487950	176485449	176485482	176488618	176488695	7.60227e-09	2.14338e-05	0.198
8777	XLOC_007641	Dlg1	chr11	-	72199979	72200013	72200683	72200783	72182191	72182233	72204928	72204998	2.61464e-05	0.0263275	-0.152
9170	XLOC_028090	Kcnk10	chr6	-	122425771	122425958	122463067	122463228	122414876	122420741	122471686	122471804	1.63004e-05	0.0176759	-0.31
9277	XLOC_033143	Catsperd	chr9	-	10393359	10393488	10396223	10396302	10391932	10392110	10398008	10398067	7.80143e-11	3.66589e-07	0.506
9662	XLOC_015196	Rab27b	chr18	-	68551098	68551443	68556259	68556387	68500348	68500520	68644281	68644358	7.54902e-11	3.66589e-07	0.451
12473	XLOC_019333	Ppt2	chr20	-	4389816	4390007	4390341	4391680	4389028	4389124	4391812	4391883	1.33783e-05	0.0157162	-0.619
14227	XLOC_003314	Slco2b1	chr1	-	164629943	164630109	164632031	164632389	164627608	164627772	164636006	164636100	7.45271e-06	0.0105061	-0.29
RI splicing type
ID	GeneID	geneSymbol	chr	strand	riExonStart_0base	riExonEnd	upstreamES	upstreamEE	downstreamES	downstreamEE	PValue	FDR	IncLevelDifference
571	XLOC_013973	U1	chr17	-	25585647	25586425	25585647	25585743	25586293	25586425	1.35342e-05	0.00680963	0.351
1201	XLOC_029018	Mapk15	chr7	+	117059862	117060272	117059862	117060057	117060168	117060272	4.00001e-07	0.000352201	0.524
1210	XLOC_012612	Dlgap2	chr16	+	79867104	79872733	79867104	79867213	79867311	79872733	1.61096e-05	0.00709224	-0.291
1394	XLOC_033632	Iqca1	chr9	-	97204146	97207773	97204146	97204563	97207573	97207773	5.41451e-05	0.0173363	0.303
1396	XLOC_023834	Osbpl3	chr4	-	80025439	80029566	80025439	80026610	80026659	80029566	2.61528e-06	0.00153517	0.122
1411	XLOC_020629	Chgb	chr3	+	125438864	125440624	125438864	125438875	125439160	125440624	0	0	-0.127
1592	XLOC_005031	Pipox	chr10	+	64963175	64963956	64963175	64963334	64963880	64963956	1.20359e-06	0.000847809	0.532
2119	XLOC_004799	Myo15a	chr10	+	46872088	46872498	46872088	46872210	46872438	46872498	2.26631e-05	0.0083858	0.6
2977	XLOC_008087	Rimbp2	chr12	+	31601930	31605568	31601930	31602065	31604149	31605568	2.38098e-05	0.0083858	0.2
SE splicing type
ID	GeneID	geneSymbol	chr	strand	exonStart_0base	exonEnd	upstreamES	upstreamEE	downstreamES	downstreamEE	PValue	FDR	IncLevelDifference
647	XLOC_011917	AABR07018132.1	chr15	-	42466416	42468688	42465755	42466079	42468788	42469001	3.4788e-05	0.0257488	0.522
889	XLOC_012507	LOC689479	chr16	+	66381003	66381163	66363433	66363614	66382505	66382637	1.14292e-06	0.00190101	-0.296
1823	XLOC_034706	Pfkfb1	chrX	-	23124507	23124633	23116789	23116883	23144178	23144310	2.41749e-06	0.00341784	-0.49
2062	XLOC_022234	Wfdc8	chr3	-	161163509	161164245	161155866	161158093	161169383	161169496	1.88231e-05	0.0162617	0.411
2377	XLOC_023184	Cpne9	chr4	+	145250825	145251007	145249952	145249999	145251231	145251359	3.82857e-08	9.41363e-05	0.229
4145	XLOC_032937	Chrnd	chr9	+	94294451	94294510	94293694	94293813	94294643	94294987	3.03475e-10	2.45173e-06	-0.843
4461	XLOC_016252	Pabpn1l	chr19	-	55432507	55432614	55432328	55432416	55433173	55433241	1.92764e-07	0.000403747	-0.36
4891	XLOC_015609	Carmil2	chr19	+	37664660	37664741	37664326	37664548	37665005	37665083	1.55767e-05	0.0142079	0.263
6131	XLOC_009675	Slamf7	chr13	-	90063454	90063555	90062580	90062643	90064813	90064936	7.15364e-05	0.0417064	-0.175
7554	XLOC_021311	AABR07051787.1	chr3	-	21380836	21381013	21379291	21379472	21382716	21382834	2.59684e-09	9.79044e-06	-0.424
8421	XLOC_018812	Atat1	chr20	+	3358314	3358383	3358155	3358201	3360394	3360466	1.29853e-05	0.0131133	0.255
8423	XLOC_018812	Atat1	chr20	+	3360010	3360093	3358155	3358201	3360394	3360466	1.98765e-05	0.0165302	0.242
8848	XLOC_016210	Cdh13	chr19	-	51949744	51949791	51925605	51925685	51953028	51953159	6.76651e-10	4.78325e-06	-0.932
8875	XLOC_004928	Kif1c	chr10	+	57345472	57345494	57340315	57340410	57345616	57345700	2.09101e-05	0.0171378	0.324
10244	XLOC_026715	Ppm1g	chr6	+	26531803	26531936	26517760	26518083	26534637	26534769	1.5149e-07	0.000356961	-0.649
10489	XLOC_032375	LOC100360856	chr9	+	8287387	8287656	8282838	8283102	8351567	8351699	3.28214e-05	0.0247482	-0.233
10638	XLOC_025389	Emc1	chr5	+	157830951	157830964	157830286	157830409	157831841	157832041	2.19661e-09	9.79044e-06	0.676
12219	XLOC_022461	Atg9b	chr4	+	7315984	7316056	7315635	7315797	7316390	7318481	5.82326e-06	0.00731816	0.332
12977	XLOC_023733	Slc35b4	chr4	-	61550557	61550617	61550437	61550497	61550737	61553649	0	0	0.925
12997	XLOC_012808	Unc13a	chr16	-	20082441	20082447	20082102	20082174	20082594	20082673	1.52307e-05	0.0141201	0.118
13042	XLOC_031902	Kif23	chr8	-	66882374	66882416	66881231	66881344	66884309	66884480	1.66487e-08	5.23066e-05	0.427
13043	XLOC_031902	Kif23	chr8	-	66882374	66882419	66881231	66881344	66884309	66884480	2.22271e-09	9.79044e-06	0.413
13483	XLOC_005372	Fmnl1	chr10	+	91265946	91265964	91265578	91265704	91268442	91268551	1.79236e-05	0.0159269	0.126
14983	XLOC_012285	Myo9b	chr16	+	19730695	19730809	19728833	19728923	19734283	19734406	6.4779e-05	0.0383582	-0.476
15000	XLOC_012285	Myo9b	chr16	+	19751978	19752026	19751517	19751641	19752292	19752426	3.32291e-08	8.5417e-05	0.201
17081	XLOC_028050	Ism2	chr6	-	111312203	111312287	111310059	111310574	111312553	111312694	6.42395e-05	0.0383582	-0.515
19237	XLOC_021376	Nr4a2	chr3	-	43127181	43127286	43126814	43126901	43128305	43128593	2.36243e-09	9.79044e-06	-0.518
19629	XLOC_018230	Hapln2	chr2	-	187401703	187401839	187401288	187401344	187404743	187407241	1.37971e-05	0.0136886	0.519
20122	XLOC_010650	Slc30a9	chr14	-	42480829	42480885	42476225	42476265	42489556	42489615	5.91419e-05	0.0371622	0.352
20945	XLOC_007322	Fgd4	chr11	+	88742052	88742560	88732288	88732472	88753587	88753677	5.36172e-05	0.0353348	-0.212
21633	XLOC_028196	Mok	chr6	-	135250917	135251032	135245735	135245825	135259426	135259603	5.37344e-05	0.0353348	-0.209
21754	XLOC_011985	Dmtn	chr15	-	52316916	52317047	52308785	52308955	52325870	52325926	6.10986e-05	0.0379698	-0.387
22658	XLOC_002405	Sft2d1	chr1	-	53007831	53007853	53006821	53006908	53014316	53014481	6.41943e-05	0.0383582	0.271
22860	XLOC_014743	Psmg2	chr18	+	63403282	63403456	63400336	63400395	63409309	63409600	9.88378e-11	9.31579e-07	-0.867
22868	XLOC_010603	Rest	chr14	-	33138457	33138473	33131985	33137684	33143364	33143448	7.7378e-06	0.00923293	0.576
23051	XLOC_030934	Adpgk	chr8	+	64114070	64114169	64109509	64109630	64115233	64116832	5.82903e-05	0.0370386	0.229
23849	XLOC_015476	Hook2	chr19	+	26115533	26115539	26115351	26115439	26115637	26115672	2.15666e-07	0.000420563	0.341
25346	XLOC_032411	Ptprs	chr9	+	10632553	10632580	10632237	10632431	10634071	10634189	1.26863e-05	0.0131133	0.28
25549	XLOC_022646	Ccdc136	chr4	+	56692827	56693052	56690324	56690510	56696425	56696704	5.09386e-06	0.006547	0.664
25798	XLOC_001011	Sh3gl3	chr1	+	144163906	144164050	144070663	144070844	144169013	144169172	2.19674e-05	0.0177472	0.4
27672	XLOC_021513	Nckap1	chr3	-	67788969	67788987	67787876	67787987	67804476	67804625	8.04739e-05	0.0464384	0.248
27700	XLOC_005246	Prr15l	chr10	+	84893298	84896091	84890243	84890377	84897974	84898168	4.06932e-05	0.0284109	-0.667
28499	XLOC_026871	Sypl1	chr6	+	52283103	52283400	52280394	52280602	52284696	52285029	1.5923e-06	0.00257279	-0.152
29150	XLOC_020834	Src	chr3	+	153562207	153562284	153547952	153548289	153579268	153579450	4.76802e-05	0.0324868	0.186
29152	XLOC_020834	Src	chr3	+	153562212	153562284	153548201	153548289	153579268	153579450	3.86022e-05	0.0272879	0.256
29648	XLOC_028710	Ppfia2	chr7	+	49020995	49021025	49019908	49019971	49022785	49022979	9.40665e-06	0.0104307	0.217
29730	XLOC_020907	Wfdc2	chr3	+	161019109	161019253	161018510	161018616	161019821	161019959	5.36181e-07	0.000947566	-0.339
29849	XLOC_004799	Myo15a	chr10	+	46876688	46876761	46876057	46876173	46876973	46877047	4.20977e-05	0.029033	-0.408
30630	XLOC_019092	Psap	chr20	+	29851189	29851198	29849662	29849719	29852570	29852702	1.55431e-15	1.75799e-11	0.305
31154	XLOC_022560	Ppp1r9a	chr4	+	30238871	30238895	30237977	30238097	30239929	30240112	9.35671e-06	0.0104307	0.415
32095	XLOC_021766	Cd44	chr3	-	92721552	92721678	92716080	92716170	92736747	92736969	1.09665e-06	0.00187933	-0.458
32133	XLOC_021766	Cd44	chr3	-	92728726	92728852	92716080	92716170	92736747	92736969	3.66802e-05	0.0265941	-0.156
32146	XLOC_021766	Cd44	chr3	-	92730201	92730318	92716080	92716170	92736747	92736969	1.41109e-05	0.0137587	-0.463
32155	XLOC_021766	Cd44	chr3	-	92732464	92732590	92716080	92716170	92736747	92736969	2.48572e-09	9.79044e-06	-0.544
32371	XLOC_003119	Lrrc28	chr1	-	128542588	128542649	128526648	128526855	128575533	128575671	6.34856e-05	0.0383582	-0.307
32431	XLOC_017024	Mef2d	chr2	+	187528762	187528973	187525951	187526155	187530836	187531027	2.32956e-05	0.0185551	0.399
32553	XLOC_023161	Trnt1	chr4	+	138855426	138855583	138851861	138851926	138856239	138856413	1.58826e-07	0.000359277	0.234
32598	XLOC_031063	Myo5a	chr8	+	82116599	82116608	82114909	82115137	82118222	82118323	2.96198e-08	7.97646e-05	0.237
33350	XLOC_012121	AABR07019437.6	chr15	-	105507487	105508057	105500998	105501145	105515394	105515486	1.50123e-05	0.0141201	0.491
33506	XLOC_024261	Cecr5	chr4	-	153062078	153062184	153057885	153058060	153067166	153067370	1.75053e-06	0.00274989	-0.847
33507	XLOC_024261	Cecr5	chr4	-	153062090	153062184	153057885	153058060	153067166	153067370	8.45248e-10	5.31116e-06	-0.851
33916	XLOC_032950	Mroh2a	chr9	+	95343846	95343978	95342966	95343122	95344502	95344605	5.21984e-07	0.000947566	0.685
34803	XLOC_014372	Zfp136	chr18	+	747427	747562	747044	747122	750775	750902	7.43499e-06	0.00914051	-0.488
35480	XLOC_028095	Eml5	chr6	-	122800108	122800117	122797665	122797744	122804706	122804833	1.9266e-05	0.0162617	0.307
37999	XLOC_000083	Tmem200a	chr1	+	20370439	20370508	20331757	20332901	20409216	20412642	2.36746e-08	6.69422e-05	0.39
38101	XLOC_023114	Grip2	chr4	+	123615206	123615329	123614394	123614564	123615634	123615778	1.90986e-07	0.000403747	-0.405
39234	XLOC_007523	Cd47	chr11	-	53517374	53517407	53511476	53515503	53518039	53518064	2.91493e-05	0.0225815	0.12
40358	XLOC_033885	Porcn	chrX	+	15040719	15040734	15038787	15038918	15040829	15040955	1.30323e-08	4.33532e-05	0.438
42839	XLOC_023109	Fbln2	chr4	+	122882651	122882792	122880650	122880752	122886344	122886479	3.82569e-07	0.000721168	0.474
44557	XLOC_006925	Ttc3	chr11	+	34622657	34625405	34621440	34621503	34631079	34631134	3.64232e-06	0.00479025	0.304
45330	XLOC_002931	Ccdc155	chr1	-	101198650	101198791	101194274	101194379	101202346	101202536	1.29087e-05	0.0131133	0.234
45645	XLOC_012072	Commd6	chr15	-	86142305	86142317	86136095	86136573	86142406	86142672	1.86969e-06	0.00285769	0.606
47511	XLOC_001979	Lcor	chr1	+	260798188	260798476	260791755	260791888	260824977	260826323	1.90515e-05	0.0162617	-0.311
47512	XLOC_001979	Lcor	chr1	+	260801077	260801171	260791755	260791888	260824977	260826323	5.79033e-05	0.0370386	-0.464
48387	XLOC_010250	Sec14l4	chr14	+	84308346	84308390	84308028	84308104	84308519	84308579	3.00411e-05	0.0229579	-0.704
48816	XLOC_026320	Serinc2	chr5	-	148480267	148480405	148474743	148474879	148482256	148482418	3.7571e-05	0.0268951	-0.409
51579	XLOC_009732	Tfb2m	chr13	-	97823285	97823446	97820492	97821453	97823982	97824045	1.80245e-05	0.0159269	-0.201
51907	XLOC_018533	Rnpc3	chr2	-	216482247	216483288	216481435	216481639	216484334	216484405	7.83669e-06	0.00923293	-0.169
52289	XLOC_011318	Parp4	chr15	+	36828494	36828644	36825215	36825326	36836203	36836341	4.97794e-09	1.75945e-05	-0.275
53594	XLOC_009245	Eprs	chr13	+	103326120	103326141	103325825	103325885	103331889	103332000	2.28401e-06	0.00331193	0.172
53776	XLOC_023427	Plekha5	chr4	+	174714337	174714355	174713892	174714049	174720691	174721159	1.82953e-08	5.44545e-05	0.277
54210	XLOC_028685	Dcn	chr7	+	38745105	38745203	38742050	38742275	38746053	38746273	0	0	-0.513
54627	XLOC_023625	Ica1	chr4	-	34656369	34656432	34656235	34656274	34658657	34658710	2.0073e-07	0.000405418	0.178
56220	XLOC_034493	NEWGENE_1565644	chrX	+	144876364	144876429	144778148	144778177	144929440	144929603	1.1563e-05	0.0125752	0.522
56225	XLOC_034493	NEWGENE_1565644	chrX	+	144929440	144929603	144778148	144778177	144994078	144994255	5.46606e-05	0.0355307	-0.461
56308	XLOC_001732	Ganab	chr1	+	225100587	225100692	225096597	225096664	225102982	225103110	0	0	0.555
57338	XLOC_033752	Tgif1	chr9	-	119188115	119188312	119182998	119183228	119188418	119188768	2.12959e-06	0.00316928	-0.603
57764	XLOC_013320	Auh	chr17	+	12322320	12322408	12310127	12310408	12399416	12399604	3.15826e-06	0.00425252	-0.602
57766	XLOC_013320	Auh	chr17	+	12341779	12341866	12310178	12310408	12399416	12399604	1.44495e-05	0.0138499	-0.424
57941	XLOC_028954	Pvt1	chr7	+	102724228	102724348	102648880	102649072	102862025	102862050	6.5115e-05	0.0383582	0.421

## Sheet: Table S8
Table S8. Gene Ontology (GO) function of AS genes in Sf3b1 mutant GH3 cells.
ONTOLOGY	ID	Description	GeneRatio	BgRatio	pvalue	p.adjust	qvalue	geneID	Count
BP	GO:0097581	lamellipodium organization	8/95	95/17840	3.98458e-08	8.26004e-05	7.71331e-05	Cdh13/Cd44/Myo9b/Carmil2/Src/Fgd4/Dmtn/Nckap1	8
BP	GO:1902743	regulation of lamellipodium organization	5/95	55/17840	1.08522e-05	0.0112483	0.0105038	Cd44/Carmil2/Src/Dmtn/Nckap1	5
BP	GO:0030032	lamellipodium assembly	5/95	75/17840	4.95088e-05	0.0342106	0.0319462	Cdh13/Carmil2/Fgd4/Dmtn/Nckap1	5
BP	GO:0022604	regulation of cell morphogenesis	9/95	334/17840	7.25401e-05	0.0375939	0.0351056	Dlg1/Cd44/Cpne9/Ttc3/Unc13a/Fmnl1/Src/Fgd4/Dmtn	9
BP	GO:0032252	secretory granule localization	3/95	18/17840	0.000112642	0.0409069	0.0381993	Myo5a/Ppfia2/Kif1c	3
BP	GO:0072673	lamellipodium morphogenesis	3/95	19/17840	0.000133247	0.0409069	0.0381993	Cd44/Myo9b/Src	3
BP	GO:0043254	regulation of protein-containing complex assembly	10/95	449/17840	0.000138132	0.0409069	0.0381993	Hcfc1/Dlg1/Mapk15/Ica1/Ppp1r9a/Atat1/Unc13a/Carmil2/Src/Nckap1	10
BP	GO:0051650	establishment of vesicle localization	6/95	155/17840	0.000179498	0.0465123	0.0434337	Arfgap3/Rab27b/Mapk15/Myo5a/Ppfia2/Kif1c	6
BP	GO:0051648	vesicle localization	6/95	174/17840	0.000334931	0.0771457	0.0720394	Arfgap3/Rab27b/Mapk15/Myo5a/Ppfia2/Kif1c	6
BP	GO:0060491	regulation of cell projection assembly	6/95	203/17840	0.000756111	0.156742	0.146367	Mapk15/Ppp1r9a/Carmil2/Src/Dmtn/Nckap1	6
BP	GO:0030866	cortical actin cytoskeleton organization	3/95	36/17840	0.000919531	0.158955	0.148434	Dlg1/Fmnl1/Nckap1	3
BP	GO:0044319	wound healing, spreading of cells	3/95	37/17840	0.000996823	0.158955	0.148434	Col5a1/Cd44/Carmil2	3
BP	GO:0090505	epiboly involved in wound healing	3/95	37/17840	0.000996823	0.158955	0.148434	Col5a1/Cd44/Carmil2	3
BP	GO:0090504	epiboly	3/95	38/17840	0.00107811	0.159637	0.149071	Col5a1/Cd44/Carmil2	3
BP	GO:1902745	positive regulation of lamellipodium organization	3/95	40/17840	0.00125298	0.168817	0.157643	Carmil2/Src/Nckap1	3
BP	GO:0051656	establishment of organelle localization	8/95	399/17840	0.00130298	0.168817	0.157643	Arfgap3/Cenpe/Rab27b/Dlg1/Mapk15/Myo5a/Ppfia2/Kif1c	8
BP	GO:0010591	regulation of lamellipodium assembly	3/95	42/17840	0.00144474	0.172261	0.16086	Carmil2/Dmtn/Nckap1	3
BP	GO:0140289	protein mono-ADP-ribosylation	2/95	11/17840	0.00149576	0.172261	0.16086	Parp16/Parp4	2
BP	GO:0099519	dense core granule cytoskeletal transport	2/95	12/17840	0.00178869	0.185398	0.173127	Ppfia2/Kif1c	2
BP	GO:2000392	regulation of lamellipodium morphogenesis	2/95	12/17840	0.00178869	0.185398	0.173127	Cd44/Src	2
BP	GO:0032253	dense core granule localization	2/95	13/17840	0.00210659	0.198498	0.18536	Ppfia2/Kif1c	2
BP	GO:1901950	dense core granule transport	2/95	13/17840	0.00210659	0.198498	0.18536	Ppfia2/Kif1c	2
BP	GO:0051972	regulation of telomerase activity	3/95	49/17840	0.00225713	0.20045	0.187182	Mapk15/Parp4/Src	3
BP	GO:1902101	positive regulation of metaphase/anaphase transition of cell cycle	2/95	14/17840	0.00244919	0.20045	0.187182	Cenpe/Mapk15	2
BP	GO:0007015	actin filament organization	8/95	444/17840	0.00254066	0.20045	0.187182	Dlg1/Myo5a/Ppp1r9a/Carmil2/Cd47/Src/Dmtn/Nckap1	8
BP	GO:0006901	vesicle coating	2/95	15/17840	0.00281621	0.20045	0.187182	Arfgap3/Mapk15	2
BP	GO:0007051	spindle organization	5/95	184/17840	0.00302899	0.20045	0.187182	Chd3/Cenpe/Dlg1/Mapk15/Kif23	5
BP	GO:0010771	negative regulation of cell morphogenesis involved in differentiation	2/95	16/17840	0.00320739	0.20045	0.187182	Ttc3/Dmtn	2
BP	GO:1905820	positive regulation of chromosome separation	2/95	16/17840	0.00320739	0.20045	0.187182	Cenpe/Mapk15	2
BP	GO:0030705	cytoskeleton-dependent intracellular transport	5/95	187/17840	0.00324634	0.20045	0.187182	Hook2/Rab27b/Myo5a/Ppfia2/Kif1c	5
BP	GO:0032402	melanosome transport	2/95	17/17840	0.00362248	0.20045	0.187182	Rab27b/Myo5a	2
BP	GO:0051895	negative regulation of focal adhesion assembly	2/95	17/17840	0.00362248	0.20045	0.187182	Src/Dmtn	2
BP	GO:0099640	axo-dendritic protein transport	2/95	17/17840	0.00362248	0.20045	0.187182	Rab27b/Myo5a	2
BP	GO:0150118	negative regulation of cell-substrate junction organization	2/95	17/17840	0.00362248	0.20045	0.187182	Src/Dmtn	2
BP	GO:0030865	cortical cytoskeleton organization	3/95	58/17840	0.003652	0.20045	0.187182	Dlg1/Fmnl1/Nckap1	3
BP	GO:1902099	regulation of metaphase/anaphase transition of cell cycle	3/95	58/17840	0.003652	0.20045	0.187182	Cenpe/Mapk15/Psmg2	3
BP	GO:0042391	regulation of membrane potential	8/95	478/17840	0.00397727	0.20045	0.187182	Cxadr/Kcnk10/Dlg1/Dcn/Chrnd/Grip2/Ppp1r9a/Src	8
BP	GO:0034113	heterotypic cell-cell adhesion	3/95	60/17840	0.00401927	0.20045	0.187182	Cxadr/Cd44/Cd47	3
BP	GO:0032401	establishment of melanosome localization	2/95	18/17840	0.00406121	0.20045	0.187182	Rab27b/Myo5a	2
BP	GO:0051904	pigment granule transport	2/95	18/17840	0.00406121	0.20045	0.187182	Rab27b/Myo5a	2
BP	GO:0070486	leukocyte aggregation	2/95	18/17840	0.00406121	0.20045	0.187182	Cd44/Cd47	2
BP	GO:0071257	cellular response to electrical stimulus	2/95	18/17840	0.00406121	0.20045	0.187182	Nsmf/Rest	2
BP	GO:0044784	metaphase/anaphase transition of cell cycle	3/95	61/17840	0.00421101	0.202794	0.189371	Cenpe/Mapk15/Psmg2	3
BP	GO:0120032	regulation of plasma membrane bounded cell projection assembly	5/95	200/17840	0.00431977	0.202794	0.189371	Mapk15/Ppp1r9a/Carmil2/Dmtn/Nckap1	5
BP	GO:0048199	vesicle targeting, to, from or within Golgi	2/95	19/17840	0.00452332	0.202794	0.189371	Arfgap3/Mapk15	2
BP	GO:0051905	establishment of pigment granule localization	2/95	19/17840	0.00452332	0.202794	0.189371	Rab27b/Myo5a	2
BP	GO:0002011	morphogenesis of an epithelial sheet	3/95	63/17840	0.00461098	0.202794	0.189371	Col5a1/Cd44/Carmil2	3
BP	GO:0007519	skeletal muscle tissue development	5/95	204/17840	0.00469566	0.202794	0.189371	Ccnt2/Mbnl1/Dcn/Chrnd/Mef2d	5
BP	GO:0045860	positive regulation of protein kinase activity	8/95	496/17840	0.00495745	0.203091	0.189648	Cenpe/Parp16/Ccnt2/Prkag2/Dlg1/Ppp1r9a/Src/Fgd4	8
BP	GO:0033045	regulation of sister chromatid segregation	3/95	66/17840	0.00525275	0.203091	0.189648	Cenpe/Mapk15/Psmg2	3
BP	GO:1905818	regulation of chromosome separation	3/95	66/17840	0.00525275	0.203091	0.189648	Cenpe/Mapk15/Psmg2	3
BP	GO:0009306	protein secretion	7/95	399/17840	0.00543699	0.203091	0.189648	Arfgap3/Psap/Porcn/Myo5a/Ica1/Rest/Dmtn	7
BP	GO:0010721	negative regulation of cell development	5/95	212/17840	0.0055164	0.203091	0.189648	Sema6c/Ttc3/Rest/Ptprs/Dmtn	5
BP	GO:0032400	melanosome localization	2/95	21/17840	0.00551668	0.203091	0.189648	Rab27b/Myo5a	2
BP	GO:0051900	regulation of mitochondrial depolarization	2/95	21/17840	0.00551668	0.203091	0.189648	Dcn/Src	2
BP	GO:0098962	regulation of postsynaptic neurotransmitter receptor activity	2/95	21/17840	0.00551668	0.203091	0.189648	Dlgap2/Src	2
BP	GO:0035592	establishment of protein localization to extracellular region	7/95	401/17840	0.00558426	0.203091	0.189648	Arfgap3/Psap/Porcn/Myo5a/Ica1/Rest/Dmtn	7
BP	GO:0099518	vesicle cytoskeletal trafficking	3/95	68/17840	0.00570898	0.204047	0.190541	Myo5a/Ppfia2/Kif1c	3
BP	GO:0050885	neuromuscular process controlling balance	3/95	69/17840	0.00594573	0.204739	0.191187	Psap/Myo5a/Rest	3
BP	GO:0099173	postsynapse organization	5/95	216/17840	0.00596268	0.204739	0.191187	Dlg1/Grip2/Ppfia2/Ppp1r9a/Ptprs	5
BP	GO:0051875	pigment granule localization	2/95	22/17840	0.00604742	0.204739	0.191187	Rab27b/Myo5a	2
BP	GO:0071692	protein localization to extracellular region	7/95	408/17840	0.00612339	0.204739	0.191187	Arfgap3/Psap/Porcn/Myo5a/Ica1/Rest/Dmtn	7
BP	GO:0060538	skeletal muscle organ development	5/95	219/17840	0.0063137	0.207751	0.194	Ccnt2/Mbnl1/Dcn/Chrnd/Mef2d	5
BP	GO:0046847	filopodium assembly	3/95	71/17840	0.00643667	0.208488	0.194688	Ppp1r9a/Fgd4/Dmtn	3
BP	GO:0051882	mitochondrial depolarization	2/95	24/17840	0.00717575	0.228851	0.213704	Dcn/Src	2
BP	GO:0051495	positive regulation of cytoskeleton organization	5/95	229/17840	0.0075887	0.238354	0.222578	Dlg1/Mapk15/Carmil2/Cd47/Nckap1	5
BP	GO:0008360	regulation of cell shape	4/95	149/17840	0.00827016	0.255881	0.238945	Dlg1/Fmnl1/Fgd4/Dmtn	4
BP	GO:0021700	developmental maturation	6/95	333/17840	0.00875718	0.260038	0.242827	Catsperd/Nr4a2/Cd44/Myo5a/Grip2/Unc13a	6
BP	GO:0045664	regulation of neuron differentiation	5/95	238/17840	0.008881	0.260038	0.242827	Tgif1/Grip2/Ttc3/Rest/Sh3gl3	5
BP	GO:0022407	regulation of cell-cell adhesion	7/95	438/17840	0.00888526	0.260038	0.242827	Tenm3/Dlg1/Cd44/Carmil2/Cd47/Src/Dmtn	7
BP	GO:0051602	response to electrical stimulus	3/95	80/17840	0.00894052	0.260038	0.242827	Nsmf/Rest/Src	3
BP	GO:0098901	regulation of cardiac muscle cell action potential	2/95	27/17840	0.00903172	0.260038	0.242827	Cxadr/Dlg1	2
BP	GO:0010256	endomembrane system organization	7/95	441/17840	0.00920477	0.26139	0.244089	Hook2/Col5a1/Psap/Mapk15/Emc1/Myo5a/Ccdc136	7
BP	GO:0060998	regulation of dendritic spine development	3/95	82/17840	0.00956384	0.266936	0.249267	Ppfia2/Ppp1r9a/Ptprs	3
BP	GO:1903861	positive regulation of dendrite extension	2/95	28/17840	0.009693	0.266936	0.249267	Cpne9/Unc13a	2
BP	GO:0051983	regulation of chromosome segregation	3/95	83/17840	0.00988478	0.266936	0.249267	Cenpe/Mapk15/Psmg2	3
BP	GO:0031334	positive regulation of protein-containing complex assembly	5/95	245/17840	0.00998604	0.266936	0.249267	Dlg1/Atat1/Carmil2/Src/Nckap1	5
BP	GO:0000079	regulation of cyclin-dependent protein serine/threonine kinase activity	3/95	84/17840	0.0102119	0.266936	0.249267	Ccnt2/Ccnl2/Src	3
BP	GO:0008088	axo-dendritic transport	3/95	84/17840	0.0102119	0.266936	0.249267	Rab27b/Myo5a/Kif1c	3
BP	GO:0016482	cytosolic transport	4/95	159/17840	0.0103295	0.266936	0.249267	Hook2/Ppfia2/Kif1c/Src	4
BP	GO:0007029	endoplasmic reticulum organization	3/95	85/17840	0.0105453	0.266936	0.249267	Mapk15/Emc1/Myo5a	3
BP	GO:0002790	peptide secretion	7/95	453/17840	0.0105678	0.266936	0.249267	Arfgap3/Psap/Porcn/Myo5a/Ica1/Rest/Dmtn	7
BP	GO:0045785	positive regulation of cell adhesion	7/95	454/17840	0.0106877	0.266936	0.249267	Cdh13/Cd44/Fbln2/Carmil2/Cd47/Src/Dmtn	7
BP	GO:1904029	regulation of cyclin-dependent protein kinase activity	3/95	88/17840	0.0115832	0.284468	0.265639	Ccnt2/Ccnl2/Src	3
BP	GO:0010592	positive regulation of lamellipodium assembly	2/95	31/17840	0.0118014	0.284468	0.265639	Carmil2/Nckap1	2
BP	GO:1900078	positive regulation of cellular response to insulin stimulus	2/95	31/17840	0.0118014	0.284468	0.265639	Myo5a/Src	2
BP	GO:2001251	negative regulation of chromosome organization	3/95	90/17840	0.0123067	0.292423	0.273068	Cenpe/Psmg2/Src	3
BP	GO:1903859	regulation of dendrite extension	2/95	32/17840	0.0125449	0.292423	0.273068	Cpne9/Unc13a	2
BP	GO:0051304	chromosome separation	3/95	91/17840	0.012678	0.292423	0.273068	Cenpe/Mapk15/Psmg2	3
BP	GO:0051017	actin filament bundle assembly	4/95	169/17840	0.0126957	0.292423	0.273068	Ppp1r9a/Cd47/Src/Dmtn	4
BP	GO:1901264	carbohydrate derivative transport	3/95	92/17840	0.0130557	0.293877	0.274426	Psap/Slc35b4/Cd47	3
BP	GO:0030833	regulation of actin filament polymerization	4/95	171/17840	0.0132071	0.293877	0.274426	Dlg1/Ppp1r9a/Carmil2/Nckap1	4
BP	GO:0060537	muscle tissue development	7/95	474/17840	0.0132996	0.293877	0.274426	Ccnt2/Cxadr/Dlg1/Mbnl1/Dcn/Chrnd/Mef2d	7
BP	GO:0032956	regulation of actin cytoskeleton organization	6/95	365/17840	0.0133289	0.293877	0.274426	Dlg1/Ppp1r9a/Carmil2/Cd47/Dmtn/Nckap1	6
BP	GO:0061572	actin filament bundle organization	4/95	172/17840	0.0134676	0.293877	0.274426	Ppp1r9a/Cd47/Src/Dmtn	4
BP	GO:1901889	negative regulation of cell junction assembly	2/95	34/17840	0.0140916	0.30429	0.28415	Src/Dmtn	2
BP	GO:0030838	positive regulation of actin filament polymerization	3/95	96/17840	0.0146304	0.311879	0.291236	Dlg1/Carmil2/Nckap1	3
BP	GO:0006471	protein ADP-ribosylation	2/95	35/17840	0.0148943	0.311879	0.291236	Parp16/Parp4	2
BP	GO:0045737	positive regulation of cyclin-dependent protein serine/threonine kinase activity	2/95	35/17840	0.0148943	0.311879	0.291236	Ccnt2/Src	2
BP	GO:0099003	vesicle-mediated transport in synapse	5/95	272/17840	0.0151322	0.313689	0.292926	Rab27b/Grip2/Ppfia2/Unc13a/Sh3gl3	5
BP	GO:0051668	localization within membrane	3/95	98/17840	0.0154564	0.313689	0.292926	Dlg1/Cdh13/Grip2	3
BP	GO:0099072	regulation of postsynaptic membrane neurotransmitter receptor levels	3/95	98/17840	0.0154564	0.313689	0.292926	Dlg1/Porcn/Grip2	3
BP	GO:0045589	regulation of regulatory T cell differentiation	2/95	36/17840	0.0157164	0.313689	0.292926	Cd44/Carmil2	2
BP	GO:0110053	regulation of actin filament organization	5/95	276/17840	0.0160212	0.313689	0.292926	Dlg1/Ppp1r9a/Carmil2/Cd47/Nckap1	5
BP	GO:0002064	epithelial cell development	5/95	277/17840	0.0162488	0.313689	0.292926	Psap/Rest/Ptprs/Hapln2/Src	5
BP	GO:0007094	mitotic spindle assembly checkpoint	2/95	37/17840	0.0165575	0.313689	0.292926	Cenpe/Psmg2	2
BP	GO:0071173	spindle assembly checkpoint	2/95	37/17840	0.0165575	0.313689	0.292926	Cenpe/Psmg2	2
BP	GO:0071174	mitotic spindle checkpoint	2/95	37/17840	0.0165575	0.313689	0.292926	Cenpe/Psmg2	2
BP	GO:0071695	anatomical structure maturation	5/95	279/17840	0.0167105	0.313689	0.292926	Catsperd/Nr4a2/Cd44/Myo5a/Grip2	5
BP	GO:0000819	sister chromatid segregation	4/95	184/17840	0.0168522	0.313689	0.292926	Cenpe/Mapk15/Psmg2/Kif23	4
BP	GO:0007018	microtubule-based movement	6/95	385/17840	0.0169168	0.313689	0.292926	Cenpe/Catsperd/Rab27b/Kif23/Myo5a/Kif1c	6
BP	GO:0001953	negative regulation of cell-matrix adhesion	2/95	38/17840	0.0174175	0.313689	0.292926	Src/Dmtn	2
BP	GO:0031577	spindle checkpoint	2/95	38/17840	0.0174175	0.313689	0.292926	Cenpe/Psmg2	2
BP	GO:0035418	protein localization to synapse	3/95	104/17840	0.0180898	0.313689	0.292926	Rab27b/Dlg1/Grip2	3
BP	GO:0045841	negative regulation of mitotic metaphase/anaphase transition	2/95	39/17840	0.0182961	0.313689	0.292926	Cenpe/Psmg2	2
BP	GO:1904031	positive regulation of cyclin-dependent protein kinase activity	2/95	39/17840	0.0182961	0.313689	0.292926	Ccnt2/Src	2
BP	GO:0008064	regulation of actin polymerization or depolymerization	4/95	189/17840	0.018406	0.313689	0.292926	Dlg1/Ppp1r9a/Carmil2/Nckap1	4
BP	GO:0030041	actin filament polymerization	4/95	189/17840	0.018406	0.313689	0.292926	Dlg1/Ppp1r9a/Carmil2/Nckap1	4
BP	GO:0030832	regulation of actin filament length	4/95	191/17840	0.0190517	0.313689	0.292926	Dlg1/Ppp1r9a/Carmil2/Nckap1	4
BP	GO:0006903	vesicle targeting	2/95	40/17840	0.0191931	0.313689	0.292926	Arfgap3/Mapk15	2
BP	GO:0033046	negative regulation of sister chromatid segregation	2/95	40/17840	0.0191931	0.313689	0.292926	Cenpe/Psmg2	2
BP	GO:0033048	negative regulation of mitotic sister chromatid segregation	2/95	40/17840	0.0191931	0.313689	0.292926	Cenpe/Psmg2	2
BP	GO:0045022	early endosome to late endosome transport	2/95	40/17840	0.0191931	0.313689	0.292926	Hook2/Src	2
BP	GO:0045066	regulatory T cell differentiation	2/95	40/17840	0.0191931	0.313689	0.292926	Cd44/Carmil2	2
BP	GO:2000816	negative regulation of mitotic sister chromatid separation	2/95	40/17840	0.0191931	0.313689	0.292926	Cenpe/Psmg2	2
BP	GO:0016050	vesicle organization	5/95	292/17840	0.0199253	0.313689	0.292926	Arfgap3/Hook2/Mapk15/Ccdc136/Unc13a	5
BP	GO:1902100	negative regulation of metaphase/anaphase transition of cell cycle	2/95	41/17840	0.0201083	0.313689	0.292926	Cenpe/Psmg2	2
BP	GO:0033044	regulation of chromosome organization	5/95	293/17840	0.0201883	0.313689	0.292926	Cenpe/Mapk15/Psmg2/Lcor/Src	5
BP	GO:0009135	purine nucleoside diphosphate metabolic process	3/95	109/17840	0.0204635	0.313689	0.292926	Adpgk/Prkag2/Dlgap2	3
BP	GO:0009179	purine ribonucleoside diphosphate metabolic process	3/95	109/17840	0.0204635	0.313689	0.292926	Adpgk/Prkag2/Dlgap2	3
BP	GO:0006887	exocytosis	6/95	404/17840	0.0208979	0.313689	0.292926	Rab27b/Myo5a/Rest/Ppfia2/Unc13a/Dmtn	6
BP	GO:0007229	integrin-mediated signaling pathway	3/95	110/17840	0.0209578	0.313689	0.292926	Cd47/Src/Dmtn	3
BP	GO:1905819	negative regulation of chromosome separation	2/95	42/17840	0.0210415	0.313689	0.292926	Cenpe/Psmg2	2
BP	GO:0030038	contractile actin filament bundle assembly	3/95	111/17840	0.0214587	0.313689	0.292926	Ppp1r9a/Cd47/Src	3
BP	GO:0043149	stress fiber assembly	3/95	111/17840	0.0214587	0.313689	0.292926	Ppp1r9a/Cd47/Src	3
BP	GO:0099175	regulation of postsynapse organization	3/95	111/17840	0.0214587	0.313689	0.292926	Ppfia2/Ppp1r9a/Ptprs	3
BP	GO:0009185	ribonucleoside diphosphate metabolic process	3/95	112/17840	0.0219661	0.313689	0.292926	Adpgk/Prkag2/Dlgap2	3
BP	GO:0000959	mitochondrial RNA metabolic process	2/95	43/17840	0.0219924	0.313689	0.292926	Trnt1/Tfb2m	2
BP	GO:0007157	heterophilic cell-cell adhesion via plasma membrane cell adhesion molecules	2/95	43/17840	0.0219924	0.313689	0.292926	Tenm3/Cxadr	2
BP	GO:0016601	Rac protein signal transduction	2/95	43/17840	0.0219924	0.313689	0.292926	Cdh13/Nckap1	2
BP	GO:0033047	regulation of mitotic sister chromatid segregation	2/95	43/17840	0.0219924	0.313689	0.292926	Cenpe/Psmg2	2
BP	GO:0033059	cellular pigmentation	2/95	43/17840	0.0219924	0.313689	0.292926	Rab27b/Myo5a	2
BP	GO:0051985	negative regulation of chromosome segregation	2/95	43/17840	0.0219924	0.313689	0.292926	Cenpe/Psmg2	2
BP	GO:0097484	dendrite extension	2/95	43/17840	0.0219924	0.313689	0.292926	Cpne9/Unc13a	2
BP	GO:0098927	vesicle-mediated transport between endosomal compartments	2/95	43/17840	0.0219924	0.313689	0.292926	Hook2/Src	2
BP	GO:0007162	negative regulation of cell adhesion	5/95	300/17840	0.0220929	0.313689	0.292926	Dlg1/Cdh13/Cd44/Src/Dmtn	5
BP	GO:0097106	postsynaptic density organization	2/95	44/17840	0.0229609	0.319737	0.298574	Dlg1/Ptprs	2
BP	GO:0051225	spindle assembly	3/95	114/17840	0.0230006	0.319737	0.298574	Cenpe/Mapk15/Kif23	3
BP	GO:1905475	regulation of protein localization to membrane	4/95	203/17840	0.0232205	0.319737	0.298574	Dlg1/Myo5a/Grip2/Dmtn	4
BP	GO:0032970	regulation of actin filament-based process	6/95	414/17840	0.0232301	0.319737	0.298574	Dlg1/Ppp1r9a/Carmil2/Cd47/Dmtn/Nckap1	6
BP	GO:0006109	regulation of carbohydrate metabolic process	4/95	204/17840	0.023591	0.319737	0.298574	Prkag2/Slc35b4/Pfkfb1/Src	4
BP	GO:1990138	neuron projection extension	4/95	204/17840	0.023591	0.319737	0.298574	Sema6c/Cpne9/Ptprs/Unc13a	4
BP	GO:0003254	regulation of membrane depolarization	2/95	45/17840	0.0239467	0.319737	0.298574	Dcn/Src	2
BP	GO:0045666	positive regulation of neuron differentiation	3/95	116/17840	0.0240613	0.319737	0.298574	Tgif1/Rest/Sh3gl3	3
BP	GO:0060079	excitatory postsynaptic potential	3/95	116/17840	0.0240613	0.319737	0.298574	Chrnd/Grip2/Ppp1r9a	3
BP	GO:1905477	positive regulation of protein localization to membrane	3/95	116/17840	0.0240613	0.319737	0.298574	Dlg1/Myo5a/Grip2	3
BP	GO:1902905	positive regulation of supramolecular fiber organization	4/95	210/17840	0.0258897	0.341842	0.319216	Dlg1/Carmil2/Cd47/Nckap1	4
BP	GO:0032535	regulation of cellular component size	6/95	428/17840	0.0267816	0.347726	0.324711	Sema6c/Dlg1/Ppp1r9a/Ptprs/Carmil2/Nckap1	6
BP	GO:2000278	regulation of DNA biosynthetic process	3/95	121/17840	0.0268274	0.347726	0.324711	Mapk15/Parp4/Src	3
BP	GO:0010799	regulation of peptidyl-threonine phosphorylation	2/95	48/17840	0.0270063	0.347726	0.324711	Prkag2/Dmtn	2
BP	GO:0045839	negative regulation of mitotic nuclear division	2/95	48/17840	0.0270063	0.347726	0.324711	Cenpe/Psmg2	2
BP	GO:0046189	phenol-containing compound biosynthetic process	2/95	49/17840	0.0280594	0.357341	0.333689	Nr4a2/Myo5a	2
BP	GO:0006006	glucose metabolic process	4/95	217/17840	0.0287366	0.357341	0.333689	Adpgk/Slc35b4/Pfkfb1/Src	4
BP	GO:0030517	negative regulation of axon extension	2/95	50/17840	0.0291289	0.357341	0.333689	Sema6c/Ptprs	2
BP	GO:0099084	postsynaptic specialization organization	2/95	50/17840	0.0291289	0.357341	0.333689	Dlg1/Ptprs	2
BP	GO:0030048	actin filament-based movement	3/95	125/17840	0.0291578	0.357341	0.333689	Dlg1/Myo5a/Myo9b	3
BP	GO:0099565	chemical synaptic transmission, postsynaptic	3/95	125/17840	0.0291578	0.357341	0.333689	Chrnd/Grip2/Ppp1r9a	3
BP	GO:0008154	actin polymerization or depolymerization	4/95	218/17840	0.0291579	0.357341	0.333689	Dlg1/Ppp1r9a/Carmil2/Nckap1	4
BP	GO:0008089	anterograde axonal transport	2/95	51/17840	0.0302145	0.357341	0.333689	Rab27b/Kif1c	2
BP	GO:0032210	regulation of telomere maintenance via telomerase	2/95	51/17840	0.0302145	0.357341	0.333689	Mapk15/Src	2
BP	GO:1901888	regulation of cell junction assembly	4/95	222/17840	0.03088	0.357341	0.333689	Ppp1r9a/Ptprs/Src/Dmtn	4
BP	GO:0060996	dendritic spine development	3/95	128/17840	0.0309739	0.357341	0.333689	Ppfia2/Ppp1r9a/Ptprs	3
BP	GO:0061982	meiosis I cell cycle process	3/95	128/17840	0.0309739	0.357341	0.333689	Cenpe/Hsf2bp/Mapk15	3
BP	GO:0001952	regulation of cell-matrix adhesion	3/95	129/17840	0.0315922	0.357341	0.333689	Cdh13/Src/Dmtn	3
BP	GO:0007163	establishment or maintenance of cell polarity	4/95	225/17840	0.0322104	0.357341	0.333689	Dlg1/Myo9b/Carmil2/Nckap1	4
BP	GO:0009132	nucleoside diphosphate metabolic process	3/95	130/17840	0.0322171	0.357341	0.333689	Adpgk/Prkag2/Dlgap2	3
BP	GO:0001667	ameboidal-type cell migration	6/95	449/17840	0.0327595	0.357341	0.333689	Sema6c/Dcn/Cdh13/Src/Dmtn/Nckap1	6
BP	GO:0014706	striated muscle tissue development	6/95	449/17840	0.0327595	0.357341	0.333689	Ccnt2/Cxadr/Mbnl1/Dcn/Chrnd/Mef2d	6
BP	GO:0022412	cellular process involved in reproduction in multicellular organism	6/95	450/17840	0.0330642	0.357341	0.333689	Cenpe/Hsf2bp/Cxadr/Catsperd/Ccdc136/Src	6
BP	GO:0051489	regulation of filopodium assembly	2/95	54/17840	0.033566	0.357341	0.333689	Ppp1r9a/Dmtn	2
BP	GO:0032273	positive regulation of protein polymerization	3/95	133/17840	0.0341303	0.357341	0.333689	Dlg1/Carmil2/Nckap1	3
BP	GO:0048640	negative regulation of developmental growth	3/95	133/17840	0.0341303	0.357341	0.333689	Sema6c/Cxadr/Ptprs	3
BP	GO:0019083	viral transcription	2/95	55/17840	0.0347141	0.357341	0.333689	Ccnt2/Rest	2
BP	GO:0030071	regulation of mitotic metaphase/anaphase transition	2/95	55/17840	0.0347141	0.357341	0.333689	Cenpe/Psmg2	2
BP	GO:0032608	interferon-beta production	2/95	55/17840	0.0347141	0.357341	0.333689	Polr3b/Ptprs	2
BP	GO:0032648	regulation of interferon-beta production	2/95	55/17840	0.0347141	0.357341	0.333689	Polr3b/Ptprs	2
BP	GO:0061001	regulation of dendritic spine morphogenesis	2/95	55/17840	0.0347141	0.357341	0.333689	Ppfia2/Ppp1r9a	2
BP	GO:1903202	negative regulation of oxidative stress-induced cell death	2/95	55/17840	0.0347141	0.357341	0.333689	Psap/Rest	2
BP	GO:0010906	regulation of glucose metabolic process	3/95	134/17840	0.0347809	0.357341	0.333689	Slc35b4/Pfkfb1/Src	3
BP	GO:0032271	regulation of protein polymerization	4/95	231/17840	0.034971	0.357341	0.333689	Dlg1/Ppp1r9a/Carmil2/Nckap1	4
BP	GO:0010810	regulation of cell-substrate adhesion	4/95	232/17840	0.0354441	0.357341	0.333689	Cdh13/Fbln2/Src/Dmtn	4
BP	GO:0050905	neuromuscular process	3/95	137/17840	0.0367714	0.357341	0.333689	Psap/Myo5a/Rest	3
BP	GO:1902414	protein localization to cell junction	3/95	137/17840	0.0367714	0.357341	0.333689	Rab27b/Dlg1/Grip2	3
BP	GO:0051784	negative regulation of nuclear division	2/95	57/17840	0.0370556	0.357341	0.333689	Cenpe/Psmg2	2
BP	GO:0046928	regulation of neurotransmitter secretion	3/95	138/17840	0.0374476	0.357341	0.333689	Ppfia2/Ppp1r9a/Unc13a	3
BP	GO:0007091	metaphase/anaphase transition of mitotic cell cycle	2/95	58/17840	0.0382486	0.357341	0.333689	Cenpe/Psmg2	2
BP	GO:0007517	muscle organ development	5/95	349/17840	0.0387144	0.357341	0.333689	Ccnt2/Mbnl1/Dcn/Chrnd/Mef2d	5
BP	GO:0010965	regulation of mitotic sister chromatid separation	2/95	59/17840	0.0394562	0.357341	0.333689	Cenpe/Psmg2	2
BP	GO:1903539	protein localization to postsynaptic membrane	2/95	59/17840	0.0394562	0.357341	0.333689	Dlg1/Grip2	2
BP	GO:0098742	cell-cell adhesion via plasma-membrane adhesion molecules	4/95	241/17840	0.0398698	0.357341	0.333689	Tenm3/Cxadr/Cdh13/Ptprs	4
BP	GO:0010811	positive regulation of cell-substrate adhesion	3/95	142/17840	0.0402164	0.357341	0.333689	Cdh13/Fbln2/Dmtn	3
BP	GO:0071900	regulation of protein serine/threonine kinase activity	6/95	473/17840	0.0405877	0.357341	0.333689	Parp16/Ccnt2/Prkag2/Ccnl2/Src/Fgd4	6
BP	GO:0098840	protein transport along microtubule	2/95	60/17840	0.0406781	0.357341	0.333689	Rab27b/Myo5a	2
BP	GO:0099118	microtubule-based protein transport	2/95	60/17840	0.0406781	0.357341	0.333689	Rab27b/Myo5a	2
BP	GO:0099504	synaptic vesicle cycle	4/95	244/17840	0.0414121	0.357341	0.333689	Rab27b/Ppfia2/Unc13a/Sh3gl3	4
BP	GO:0000381	regulation of alternative mRNA splicing, via spliceosome	2/95	61/17840	0.0419143	0.357341	0.333689	Mbnl1/Rest	2
BP	GO:0042551	neuron maturation	2/95	61/17840	0.0419143	0.357341	0.333689	Nr4a2/Grip2	2
BP	GO:0086001	cardiac muscle cell action potential	2/95	61/17840	0.0419143	0.357341	0.333689	Cxadr/Dlg1	2
BP	GO:0099172	presynapse organization	2/95	61/17840	0.0419143	0.357341	0.333689	Ppfia2/Ptprs	2
BP	GO:1904356	regulation of telomere maintenance via telomere lengthening	2/95	61/17840	0.0419143	0.357341	0.333689	Mapk15/Src	2
BP	GO:0019318	hexose metabolic process	4/95	245/17840	0.0419337	0.357341	0.333689	Adpgk/Slc35b4/Pfkfb1/Src	4
BP	GO:0010639	negative regulation of organelle organization	5/95	357/17840	0.0419974	0.357341	0.333689	Cenpe/Psmg2/Ppp1r9a/Carmil2/Src	5
BP	GO:0010812	negative regulation of cell-substrate adhesion	2/95	62/17840	0.0431645	0.357341	0.333689	Src/Dmtn	2
BP	GO:0030850	prostate gland development	2/95	62/17840	0.0431645	0.357341	0.333689	Psap/Cd44	2
BP	GO:0035306	positive regulation of dephosphorylation	2/95	62/17840	0.0431645	0.357341	0.333689	Nsmf/Src	2
BP	GO:0051306	mitotic sister chromatid separation	2/95	62/17840	0.0431645	0.357341	0.333689	Cenpe/Psmg2	2
BP	GO:0007004	telomere maintenance via telomerase	2/95	63/17840	0.0444286	0.357341	0.333689	Mapk15/Src	2
BP	GO:1903078	positive regulation of protein localization to plasma membrane	2/95	63/17840	0.0444286	0.357341	0.333689	Dlg1/Myo5a	2
BP	GO:0016311	dephosphorylation	6/95	484/17840	0.0445419	0.357341	0.333689	Rimbp2/Nsmf/Ppm1g/Pfkfb1/Ptprs/Src	6
BP	GO:0006278	RNA-dependent DNA biosynthetic process	2/95	64/17840	0.0457063	0.357341	0.333689	Mapk15/Src	2
BP	GO:0048285	organelle fission	6/95	488/17840	0.0460379	0.357341	0.333689	Cenpe/Hsf2bp/Mapk15/Dcn/Psmg2/Kif23	6
BP	GO:0062012	regulation of small molecule metabolic process	5/95	367/17840	0.0463323	0.357341	0.333689	Prkag2/Slc35b4/Pfkfb1/Rest/Src	5
BP	GO:1901991	negative regulation of mitotic cell cycle phase transition	3/95	151/17840	0.0468145	0.357341	0.333689	Cenpe/Dlg1/Psmg2	3
BP	GO:0062237	protein localization to postsynapse	2/95	65/17840	0.0469975	0.357341	0.333689	Dlg1/Grip2	2
BP	GO:0098900	regulation of action potential	2/95	65/17840	0.0469975	0.357341	0.333689	Cxadr/Dlg1	2
BP	GO:0098930	axonal transport	2/95	65/17840	0.0469975	0.357341	0.333689	Rab27b/Kif1c	2
BP	GO:0017157	regulation of exocytosis	4/95	256/17840	0.0479177	0.357341	0.333689	Rab27b/Myo5a/Rest/Ppfia2	4
BP	GO:0001658	branching involved in ureteric bud morphogenesis	2/95	66/17840	0.048302	0.357341	0.333689	Dlg1/Cd44	2
BP	GO:0051893	regulation of focal adhesion assembly	2/95	66/17840	0.048302	0.357341	0.333689	Src/Dmtn	2
BP	GO:0090109	regulation of cell-substrate junction assembly	2/95	66/17840	0.048302	0.357341	0.333689	Src/Dmtn	2
BP	GO:0007626	locomotory behavior	4/95	257/17840	0.048484	0.357341	0.333689	Psap/Myo15a/Nr4a2/Myo5a	4
BP	GO:0051588	regulation of neurotransmitter transport	3/95	154/17840	0.0491257	0.357341	0.333689	Ppfia2/Ppp1r9a/Unc13a	3
BP	GO:0031122	cytoplasmic microtubule organization	2/95	67/17840	0.0496197	0.357341	0.333689	Hook2/Dlg1	2
BP	GO:0000070	mitotic sister chromatid segregation	3/95	155/17840	0.0499084	0.357341	0.333689	Cenpe/Psmg2/Kif23	3
CC	GO:0099572	postsynaptic specialization	11/96	459/18212	2.96734e-05	0.00410238	0.00329761	Nsmf/Dlg1/Dlgap2/Chrnd/Plekha5/Grip2/Ppp1r9a/Ptprs/Sh3gl3/Src/Dmtn	11
CC	GO:0098858	actin-based cell projection	8/96	236/18212	3.51212e-05	0.00410238	0.00329761	Cxadr/Dlg1/Myo15a/Cd44/Myo5a/Myo9b/Ppp1r9a/Fgd4	8
CC	GO:0030672	synaptic vesicle membrane	6/96	134/18212	7.64311e-05	0.00410238	0.00329761	Rab27b/Dlg1/Ica1/Sypl1/Ptprs/Unc13a	6
CC	GO:0099501	exocytic vesicle membrane	6/96	134/18212	7.64311e-05	0.00410238	0.00329761	Rab27b/Dlg1/Ica1/Sypl1/Ptprs/Unc13a	6
CC	GO:0014069	postsynaptic density	10/96	424/18212	7.96947e-05	0.00410238	0.00329761	Nsmf/Dlg1/Dlgap2/Plekha5/Grip2/Ppp1r9a/Ptprs/Sh3gl3/Src/Dmtn	10
CC	GO:0032279	asymmetric synapse	10/96	430/18212	8.95065e-05	0.00410238	0.00329761	Nsmf/Dlg1/Dlgap2/Plekha5/Grip2/Ppp1r9a/Ptprs/Sh3gl3/Src/Dmtn	10
CC	GO:0098984	neuron to neuron synapse	10/96	458/18212	0.000150012	0.00580822	0.00466881	Nsmf/Dlg1/Dlgap2/Plekha5/Grip2/Ppp1r9a/Ptprs/Sh3gl3/Src/Dmtn	10
CC	GO:0031594	neuromuscular junction	5/96	98/18212	0.000168966	0.00580822	0.00466881	Cxadr/Dlg1/Chrnd/Ppp1r9a/Unc13a	5
CC	GO:0030175	filopodium	5/96	108/18212	0.00026609	0.00813053	0.00653555	Cxadr/Myo5a/Myo9b/Ppp1r9a/Fgd4	5
CC	GO:0008021	synaptic vesicle	7/96	255/18212	0.000401479	0.0110407	0.00887479	Rab27b/Dlg1/Myo5a/Ica1/Sypl1/Ptprs/Unc13a	7
CC	GO:0030658	transport vesicle membrane	6/96	192/18212	0.000536204	0.012299	0.0098863	Rab27b/Dlg1/Ica1/Sypl1/Ptprs/Unc13a	6
CC	GO:0030027	lamellipodium	6/96	193/18212	0.000551085	0.012299	0.0098863	Cd44/Myo9b/Ppp1r9a/Carmil2/Fgd4/Nckap1	6
CC	GO:0005884	actin filament	5/96	128/18212	0.000581409	0.012299	0.0098863	Myo5a/Myo9b/Src/Dmtn/Nckap1	5
CC	GO:0005874	microtubule	8/96	385/18212	0.000974205	0.0191025	0.0153552	Cenpe/Hook2/Dlg1/Kif23/Parp4/Atat1/Eml5/Kif1c	8
CC	GO:0099091	postsynaptic specialization, intracellular component	3/96	38/18212	0.00104745	0.0191025	0.0153552	Dlg1/Sh3gl3/Src	3
CC	GO:0030141	secretory granule	8/96	393/18212	0.00111142	0.0191025	0.0153552	Cxadr/Rab27b/Chgb/Myo5a/Ica1/Sypl1/Ccdc136/Sh3gl3	8
CC	GO:0070382	exocytic vesicle	7/96	309/18212	0.00124224	0.0200951	0.016153	Rab27b/Dlg1/Myo5a/Ica1/Sypl1/Ptprs/Unc13a	7
CC	GO:0030659	cytoplasmic vesicle membrane	8/96	428/18212	0.00190458	0.0290977	0.0233896	Rab27b/Dlg1/Ica1/Sypl1/Ccdc136/Atg9b/Ptprs/Unc13a	8
CC	GO:0031252	cell leading edge	8/96	437/18212	0.00216758	0.0305757	0.0245776	Cd44/Myo5a/Myo9b/Ppp1r9a/Carmil2/Src/Fgd4/Nckap1	8
CC	GO:0001726	ruffle	5/96	173/18212	0.00222369	0.0305757	0.0245776	Myo5a/Myo9b/Carmil2/Src/Nckap1	5
CC	GO:0098871	postsynaptic actin cytoskeleton	2/96	15/18212	0.00276106	0.0346501	0.0278527	Myo5a/Ppp1r9a	2
CC	GO:0012506	vesicle membrane	8/96	456/18212	0.00281669	0.0346501	0.0278527	Rab27b/Dlg1/Ica1/Sypl1/Ccdc136/Atg9b/Ptprs/Unc13a	8
CC	GO:0016459	myosin complex	3/96	54/18212	0.00289801	0.0346501	0.0278527	Myo15a/Myo5a/Myo9b	3
CC	GO:0005581	collagen trimer	3/96	60/18212	0.00390818	0.043803	0.0352101	Col5a1/Col20a1/Dcn	3
CC	GO:0031258	lamellipodium membrane	2/96	18/18212	0.00398209	0.043803	0.0352101	Cd44/Nckap1	2
CC	GO:0032433	filopodium tip	2/96	19/18212	0.00443535	0.0453838	0.0364807	Myo5a/Myo9b	2
CC	GO:0015629	actin cytoskeleton	8/96	492/18212	0.00445586	0.0453838	0.0364807	Myo15a/Myo5a/Myo9b/Ppp1r9a/Carmil2/Src/Dmtn/Nckap1	8
CC	GO:0098831	presynaptic active zone cytoplasmic component	2/96	20/18212	0.00491133	0.0482362	0.0387736	Rimbp2/Unc13a	2
CC	GO:0098563	intrinsic component of synaptic vesicle membrane	3/96	67/18212	0.00532799	0.0495895	0.0398614	Rab27b/Sypl1/Ptprs	3
CC	GO:0099571	postsynaptic cytoskeleton	2/96	21/18212	0.00540976	0.0495895	0.0398614	Myo5a/Ppp1r9a	2
CC	GO:0030133	transport vesicle	7/96	420/18212	0.00677444	0.0600958	0.0483067	Rab27b/Dlg1/Myo5a/Ica1/Sypl1/Ptprs/Unc13a	7
CC	GO:0043197	dendritic spine	5/96	229/18212	0.00728529	0.062608	0.050326	Nsmf/Dlgap2/Grip2/Ppfia2/Ppp1r9a	5
CC	GO:0044309	neuron spine	5/96	233/18212	0.00782117	0.0651764	0.0523906	Nsmf/Dlgap2/Grip2/Ppfia2/Ppp1r9a	5
CC	GO:0005938	cell cortex	6/96	334/18212	0.00847943	0.0685836	0.0551294	Rimbp2/Nsmf/Myo9b/Ppp1r9a/Unc13a/Dmtn	6
CC	GO:0099092	postsynaptic density, intracellular component	2/96	32/18212	0.0123063	0.0966925	0.0777241	Dlg1/Sh3gl3	2
CC	GO:0030667	secretory granule membrane	3/96	92/18212	0.0127099	0.0970892	0.078043	Rab27b/Ica1/Ccdc136	3
CC	GO:0048786	presynaptic active zone	3/96	98/18212	0.0150502	0.11186	0.0899161	Rimbp2/Ppfia2/Unc13a	3
CC	GO:0031300	intrinsic component of organelle membrane	6/96	386/18212	0.0163737	0.118494	0.0952486	Rab27b/Slc35b4/Emc1/Porcn/Sypl1/Ptprs	6
CC	GO:0031012	extracellular matrix	6/96	402/18212	0.0195812	0.13757	0.110583	Col5a1/Col20a1/Dlg1/Dcn/Fbln2/Hapln2	6
CC	GO:0030312	external encapsulating structure	6/96	404/18212	0.0200102	0.13757	0.110583	Col5a1/Col20a1/Dlg1/Dcn/Fbln2/Hapln2	6
CC	GO:0001772	immunological synapse	2/96	43/18212	0.0215822	0.144758	0.116361	Dlg1/Carmil2	2
CC	GO:0005923	bicellular tight junction	3/96	117/18212	0.0239715	0.156956	0.126166	Cxadr/Dlg1/Mapk15	3
CC	GO:0030285	integral component of synaptic vesicle membrane	2/96	47/18212	0.0254886	0.163009	0.131031	Sypl1/Ptprs	2
CC	GO:0030863	cortical cytoskeleton	3/96	122/18212	0.0267034	0.166896	0.134156	Nsmf/Ppp1r9a/Dmtn	3
CC	GO:0045211	postsynaptic membrane	5/96	324/18212	0.0284232	0.169705	0.136414	Dlg1/Dlgap2/Chrnd/Grip2/Ptprs	5
CC	GO:0005871	kinesin complex	2/96	50/18212	0.0285922	0.169705	0.136414	Kif23/Kif1c	2
CC	GO:0070160	tight junction	3/96	126/18212	0.0290041	0.169705	0.136414	Cxadr/Dlg1/Mapk15	3
CC	GO:0031253	cell projection membrane	5/96	336/18212	0.0325121	0.184935	0.148655	Dlg1/Cd44/Src/Dmtn/Nckap1	5
CC	GO:0099738	cell cortex region	2/96	54/18212	0.032952	0.184935	0.148655	Rimbp2/Unc13a	2
CC	GO:0001669	acrosomal vesicle	3/96	136/18212	0.0352012	0.185627	0.149212	Cxadr/Ccdc136/Sh3gl3	3
CC	GO:0030176	integral component of endoplasmic reticulum membrane	3/96	136/18212	0.0352012	0.185627	0.149212	Slc35b4/Emc1/Porcn	3
CC	GO:0008328	ionotropic glutamate receptor complex	2/96	56/18212	0.0352234	0.185627	0.149212	Dlg1/Porcn	2
CC	GO:0097060	synaptic membrane	6/96	466/18212	0.0366581	0.185627	0.149212	Dlg1/Dlgap2/Chrnd/Grip2/Ptprs/Unc13a	6
CC	GO:0098878	neurotransmitter receptor complex	2/96	58/18212	0.0375539	0.185627	0.149212	Dlg1/Porcn	2
CC	GO:0043296	apical junction complex	3/96	140/18212	0.0378566	0.185627	0.149212	Cxadr/Dlg1/Mapk15	3
CC	GO:0031301	integral component of organelle membrane	5/96	351/18212	0.0381184	0.185627	0.149212	Slc35b4/Emc1/Porcn/Sypl1/Ptprs	5
CC	GO:0061695	transferase complex, transferring phosphorus-containing groups	4/96	241/18212	0.0386573	0.185627	0.149212	Polr3b/Ccnt2/Prkag2/Pfkfb1	4
CC	GO:0062023	collagen-containing extracellular matrix	4/96	244/18212	0.0401573	0.185627	0.149212	Col5a1/Col20a1/Dlg1/Fbln2	4
CC	GO:0031227	intrinsic component of endoplasmic reticulum membrane	3/96	144/18212	0.0406119	0.185627	0.149212	Slc35b4/Emc1/Porcn	3
CC	GO:0005819	spindle	5/96	358/18212	0.0409259	0.185627	0.149212	Cenpe/Mapk15/Kif23/Parp4/Atat1	5
CC	GO:0005770	late endosome	4/96	246/18212	0.0411755	0.185627	0.149212	Psap/Rab27b/Myo5a/Src	4
CC	GO:0099634	postsynaptic specialization membrane	3/96	149/18212	0.0441952	0.196027	0.157572	Dlg1/Chrnd/Ptprs	3
CC	GO:1904115	axon cytoplasm	2/96	66/18212	0.0474371	0.205955	0.165552	Rab27b/Kif1c	2
CC	GO:0072686	mitotic spindle	3/96	154/18212	0.0479313	0.205955	0.165552	Cenpe/Kif23/Atat1	3
CC	GO:0005876	spindle microtubule	2/96	67/18212	0.0487328	0.206177	0.165731	Cenpe/Parp4	2
MF	GO:0003774	motor activity	6/91	120/16507	5.2436e-05	0.0160454	0.0145165	Cenpe/Myo15a/Kif23/Myo5a/Myo9b/Kif1c	6
MF	GO:0017075	syntaxin-1 binding	3/91	27/16507	0.00043074	0.0659032	0.0596235	Myo5a/Sypl1/Unc13a	3
MF	GO:0051015	actin filament binding	6/91	205/16507	0.000946229	0.0965154	0.0873187	Myo5a/Myo9b/Ppp1r9a/Fmnl1/Fgd4/Dmtn	6
MF	GO:0043008	ATP-dependent protein binding	2/91	11/16507	0.0016006	0.122446	0.110778	Myo5a/Myo9b	2
MF	GO:1990404	protein ADP-ribosylase activity	2/91	15/16507	0.00301218	0.136595	0.123579	Parp16/Parp4	2
MF	GO:0051020	GTPase binding	6/91	264/16507	0.00339045	0.136595	0.123579	Myo5a/Myo9b/Eprs/Ppp1r9a/Fmnl1/Nckap1	6
MF	GO:0008574	ATP-dependent microtubule motor activity, plus-end-directed	2/91	16/16507	0.00343018	0.136595	0.123579	Cenpe/Kif1c	2
MF	GO:0016922	nuclear receptor binding	4/91	117/16507	0.00398863	0.136595	0.123579	Nr4a2/Lcor/Src/Slc30a9	4
MF	GO:0003777	microtubule motor activity	3/91	58/16507	0.0040175	0.136595	0.123579	Cenpe/Kif23/Kif1c	3
MF	GO:0005540	hyaluronic acid binding	2/91	22/16507	0.00646289	0.157775	0.142741	Cd44/Hapln2	2
MF	GO:0005539	glycosaminoglycan binding	5/91	216/16507	0.00685613	0.157775	0.142741	Col5a1/Dcn/Cd44/Ptprs/Hapln2	5
MF	GO:0030898	actin-dependent ATPase activity	2/91	23/16507	0.00705316	0.157775	0.142741	Myo5a/Myo9b	2
MF	GO:0060090	molecular adaptor activity	6/91	311/16507	0.00744788	0.157775	0.142741	Hcfc1/Dlg1/Dlgap2/Psmg2/Grip2/Serinc2	6
MF	GO:0140297	DNA-binding transcription factor binding	7/91	416/16507	0.0080935	0.157775	0.142741	Hcfc1/Nr4a2/Commd6/Lcor/Mef2d/Src/Slc30a9	7
MF	GO:0003779	actin binding	7/91	417/16507	0.00819552	0.157775	0.142741	Myo15a/Myo5a/Myo9b/Ppp1r9a/Fmnl1/Fgd4/Dmtn	7
MF	GO:0003950	NAD+ ADP-ribosyltransferase activity	2/91	25/16507	0.00830394	0.157775	0.142741	Parp16/Parp4	2
MF	GO:0000146	microfilament motor activity	2/91	26/16507	0.0089639	0.157775	0.142741	Myo5a/Myo9b	2
MF	GO:0008022	protein C-terminus binding	5/91	233/16507	0.00934479	0.157775	0.142741	Dlg1/Grip2/Ppp1r9a/Sh3gl3/Src	5
MF	GO:0019905	syntaxin binding	3/91	80/16507	0.00980771	0.157775	0.142741	Myo5a/Sypl1/Unc13a	3
MF	GO:1990939	ATP-dependent microtubule motor activity	2/91	29/16507	0.0110789	0.157775	0.142741	Cenpe/Kif1c	2
MF	GO:0030295	protein kinase activator activity	3/91	84/16507	0.0111968	0.157775	0.142741	Parp16/Ccnt2/Prkag2	3
MF	GO:0035257	nuclear hormone receptor binding	4/91	158/16507	0.0113433	0.157775	0.142741	Nr4a2/Lcor/Src/Slc30a9	4
MF	GO:0098918	structural constituent of synapse	2/91	31/16507	0.0125988	0.167619	0.151647	Dlg1/Ppfia2	2
MF	GO:0019209	kinase activator activity	3/91	90/16507	0.0134833	0.170496	0.15425	Parp16/Ccnt2/Prkag2	3
MF	GO:0030507	spectrin binding	2/91	33/16507	0.0142043	0.170496	0.15425	Unc13a/Dmtn	2
MF	GO:0035258	steroid hormone receptor binding	3/91	93/16507	0.0147191	0.170496	0.15425	Nr4a2/Lcor/Src	3
MF	GO:0019887	protein kinase regulator activity	4/91	173/16507	0.0153761	0.170496	0.15425	Parp16/Ccnt2/Prkag2/Ccnl2	4
MF	GO:0008017	microtubule binding	5/91	265/16507	0.0156009	0.170496	0.15425	Cenpe/Hook2/Kif23/Eml5/Kif1c	5
MF	GO:0050839	cell adhesion molecule binding	5/91	280/16507	0.0193174	0.189976	0.171874	Tenm3/Cxadr/Cdh13/Cd47/Src	5
MF	GO:0043394	proteoglycan binding	2/91	39/16507	0.0195142	0.189976	0.171874	Col5a1/Ptprs	2
MF	GO:0043539	protein serine/threonine kinase activator activity	2/91	39/16507	0.0195142	0.189976	0.171874	Parp16/Ccnt2	2
MF	GO:0051427	hormone receptor binding	4/91	187/16507	0.0198668	0.189976	0.171874	Nr4a2/Lcor/Src/Slc30a9	4
MF	GO:0043531	ADP binding	2/91	41/16507	0.0214421	0.198827	0.179881	Prkag2/Myo9b	2
MF	GO:0017069	snRNA binding	2/91	42/16507	0.0224346	0.201911	0.182671	Ccnt2/Rnpc3	2
MF	GO:0016538	cyclin-dependent protein serine/threonine kinase regulator activity	2/91	44/16507	0.0244754	0.210851	0.19076	Ccnt2/Ccnl2	2
MF	GO:0061629	RNA polymerase II-specific DNA-binding transcription factor binding	5/91	299/16507	0.024806	0.210851	0.19076	Nr4a2/Commd6/Lcor/Src/Slc30a9	5
MF	GO:0019207	kinase regulator activity	4/91	205/16507	0.0267241	0.221015	0.199955	Parp16/Ccnt2/Prkag2/Ccnl2	4
MF	GO:0000149	SNARE binding	3/91	119/16507	0.0280561	0.225926	0.204398	Myo5a/Sypl1/Unc13a	3
MF	GO:0030331	estrogen receptor binding	2/91	50/16507	0.0310287	0.243456	0.220258	Lcor/Src	2
MF	GO:0016763	transferase activity, transferring pentosyl groups	2/91	53/16507	0.0345367	0.264206	0.23903	Parp16/Parp4	2
MF	GO:0031267	small GTPase binding	4/91	225/16507	0.035826	0.267384	0.241906	Myo5a/Myo9b/Fmnl1/Nckap1	4
MF	GO:0016887	ATPase activity	6/91	457/16507	0.0405102	0.295146	0.267022	Chd3/Cenpe/Kif23/Myo5a/Myo9b/Kif1c	6
MF	GO:0050840	extracellular matrix binding	2/91	64/16507	0.0486094	0.311853	0.282138	Dcn/Fbln2	2

## Sheet: Table S9
Table S9. Significant alternative splicing events in SF3B1 mutant human prolactinoma.
A3SS splicing type
ID	GeneID	geneSymbol	chr	strand	longExonStart_0base	longExonEnd	shortES	shortEE	flankingES	flankingEE	PValue	FDR	IncLevelDifference
10	XLOC_002301	YY1AP1	chr1	-	155629232	155630724	155629232	155630704	155631097	155631214	8.71688e-05	0.0016899	0.132
14	XLOC_008814	SRP14-AS1	chr15	+	40351333	40356802	40356661	40356802	40338161	40338270	0.00224202	0.0308797	0.457
15	XLOC_008814	SRP14-AS1	chr15	+	40356496	40356802	40356661	40356802	40338161	40338270	0.000707763	0.0112221	0.513
19	XLOC_018166	ARPC4	chr3	+	9860238	9860604	9860505	9860604	9859328	9859443	3.57415e-05	0.000770613	0.55
32	XLOC_002038	DPH5	chr1	-	101458192	101458310	101458192	101458296	101460665	101460705	0	0	0.74
36	XLOC_007473	SUPT20H	chr13	-	37596147	37596454	37596147	37596217	37598171	37598330	0.00188358	0.0262563	0.208
62	XLOC_000609	CDC7	chr1	+	91967193	91967388	91967244	91967388	91966403	91966505	6.44289e-11	3.49735e-09	1
63	XLOC_000609	CDC7	chr1	+	91967210	91967388	91967244	91967388	91966403	91966505	8.688e-07	2.53712e-05	0.691
71	XLOC_029560	MORF4L2	chrX	-	102933426	102933548	102933426	102933528	102940098	102940188	9.63944e-06	0.000236577	-0.119
72	XLOC_029560	MORF4L2	chrX	-	102933426	102933579	102933426	102933528	102940098	102940188	2.80201e-10	1.36089e-08	-0.197
76	XLOC_004719	TMEM136	chr11	+	120197830	120198349	120198149	120198349	120195837	120196077	5.13359e-05	0.00105743	0.472
83	XLOC_021147	JMY	chr5	+	78610079	78610674	78610202	78610674	78608225	78608321	0	0	-0.688
85	XLOC_019772	DLG1	chr3	-	196792146	196792335	196792146	196792319	196792578	196792680	0	0	0.318
89	XLOC_029672	FAM122B	chrX	-	133903595	133906313	133903595	133905384	133915850	133915947	4.65385e-05	0.000976542	0.135
93	XLOC_002945	ZNF37A	chr10	+	38384285	38384561	38384465	38384561	38383263	38383418	1.65982e-06	4.55857e-05	0.321
95	XLOC_000906	ATP8B2	chr1	+	154306958	154307067	154306978	154307067	154306582	154306741	4.87388e-14	3.94528e-12	0.199
106	XLOC_005591	TMEM218	chr11	-	124972027	124972247	124972027	124972213	124972532	124972705	1.09483e-09	4.95249e-08	0.68
109	XLOC_005591	TMEM218	chr11	-	124972027	124972247	124972027	124972213	124972629	124972705	1.30871e-10	6.56346e-09	0.428
115	XLOC_016320	TRIP12	chr2	-	230657688	230657861	230657688	230657846	230659894	230660046	0	0	-0.591
157	XLOC_027998	NOXA1	chr9	+	140328654	140328858	140328675	140328858	140328416	140328531	2.47571e-07	7.87788e-06	0.404
193	XLOC_015451	RNPEPL1	chr2	+	241515951	241516182	241516055	241516182	241514918	241515027	0.000631231	0.0101481	-0.22
216	XLOC_006846	CDK17	chr12	-	96672038	96674411	96672038	96674057	96674585	96674663	6.4565e-12	4.02572e-10	0.469
219	XLOC_010298	HCFC1R1	chr16	-	3073233	3073531	3073233	3073362	3073847	3073969	1.09958e-08	4.29956e-07	0.41
262	XLOC_006674	SMUG1	chr12	-	54577439	54581689	54577439	54577743	54582734	54582778	1.16777e-05	0.000279175	0.42
301	XLOC_003439	SFMBT2	chr10	-	7325865	7326112	7325865	7325921	7327827	7327916	4.52737e-09	1.87338e-07	0.363
306	XLOC_001202	ZC3H11A	chr1	+	203765420	203772144	203770702	203772144	203764666	203764922	8.33691e-10	3.92515e-08	0.498
308	XLOC_001202	ZC3H11A	chr1	+	203771696	203772144	203772084	203772144	203770702	203770756	0	0	0.27
327	XLOC_017330	TEKT4P2	chr21	-	9907188	9908432	9907188	9907492	9909046	9909277	0.00065389	0.0104759	0.616
351	XLOC_002294	FAM189B	chr1	-	155221523	155221699	155221523	155221696	155223415	155223523	6.87865e-05	0.00137394	0.198
355	XLOC_027908	EXOSC2	chr9	+	133576945	133577697	133577529	133577697	133574715	133574781	9.70881e-07	2.76521e-05	0.681
359	XLOC_017049	NEURL2	chr20	-	44517110	44517526	44517110	44517512	44518888	44519926	0.000290924	0.00493501	0.447
369	XLOC_019632	PHC3	chr3	-	169889160	169889252	169889160	169889238	169890344	169890500	6.71649e-11	3.60348e-09	0.242
443	XLOC_023628	SYNE1	chr6	-	152605112	152605319	152605112	152605307	152614722	152614884	1.33227e-15	1.25451e-13	0.4
477	XLOC_000612	BTBD8	chr1	+	92648804	92652858	92649420	92652858	92645821	92648152	1.30104e-09	5.71716e-08	0.478
479	XLOC_006013	2021-03-09	chr12	+	58151073	58152083	58151890	58152083	58150711	58150867	1.06107e-05	0.000259036	0.237
526	XLOC_026737	NDUFB9	chr8	+	125555329	125555520	125555360	125555520	125551342	125551528	0.000173045	0.00305911	0.331
532	XLOC_014386	SIGLEC10	chr19	-	51919919	51920204	51919919	51920030	51920335	51920719	0.000604633	0.0097887	0.473
543	XLOC_019209	HYAL3	chr3	-	50333832	50335103	50333832	50334958	50336643	50336852	1.55853e-06	4.30603e-05	-0.279
568	XLOC_005235	SF1	chr11	-	64532075	64533627	64532075	64532990	64534371	64534551	1.22308e-07	4.03094e-06	0.344
576	XLOC_009178	HERC2P2	chr15	-	23282264	23283416	23282264	23283153	23285704	23285752	0.00234576	0.0319953	0.465
584	XLOC_001610	MUL1	chr1	-	20825940	20827929	20825940	20827912	20828561	20828682	1.41928e-05	0.000332414	0.193
593	XLOC_002832	NET1	chr10	+	5498027	5498236	5498049	5498236	5496910	5497081	7.57667e-06	0.000194215	0.194
594	XLOC_018565	TAGLN3	chr3	+	111718093	111718449	111718267	111718449	111717585	111717961	9.89633e-05	0.00188685	0.718
599	XLOC_007391	PSPC1	chr13	-	20248891	20249793	20248891	20249124	20251863	20251963	0.00014914	0.00267756	0.353
616	XLOC_007936	MPP5	chr14	+	67745734	67746254	67745966	67746254	67736417	67736500	5.88344e-05	0.00119062	0.313
617	XLOC_025357	ORAI2	chr7	+	102076648	102076780	102076671	102076780	102073976	102074108	0	0	0.776
649	XLOC_003872	ABLIM1	chr10	-	116207638	116207785	116207638	116207779	116211382	116211430	9.99607e-07	2.82956e-05	0.324
651	XLOC_002463	RC3H1	chr1	-	173912579	173912753	173912579	173912726	173915613	173915746	1.12619e-05	0.000273487	0.316
653	XLOC_027863	FPGS	chr9	+	130569251	130569366	130569270	130569366	130566914	130566979	6.13194e-05	0.00123549	0.177
689	XLOC_006726	DDIT3	chr12	-	57911051	57911302	57911051	57911207	57911488	57911536	1.05737e-07	3.50985e-06	0.249
690	XLOC_006726	DDIT3	chr12	-	57911051	57911325	57911051	57911207	57911488	57911536	6.85696e-12	4.2184e-10	0.288
691	XLOC_006726	DDIT3	chr12	-	57911051	57911378	57911051	57911207	57911488	57911536	1.02383e-10	5.30782e-09	0.298
705	XLOC_001096	TOR1AIP1	chr1	+	179858444	179858504	179858447	179858504	179853826	179853904	0.00358371	0.0467097	0.328
709	XLOC_022550	FOXP4	chr6	+	41557700	41557908	41557736	41557908	41557508	41557592	0.000431385	0.00715975	0.206
718	XLOC_002155	PDE4DIP	chr1	-	144851423	144852499	144851423	144852443	144854517	144854656	9.12576e-06	0.000227601	0.637
728	XLOC_021819	MTX3	chr5	-	79284284	79284489	79284284	79284467	79284974	79285067	2.33228e-06	6.25647e-05	0.175
737	XLOC_012761	MIDN	chr19	+	1254900	1255060	1254903	1255060	1254165	1254477	8.99851e-05	0.0017372	-0.178
749	XLOC_000446	CYP4X1	chr1	+	47498888	47499040	47498912	47499040	47497107	47497152	0.000956593	0.0145667	0.352
858	XLOC_011501	MIR22HG	chr17	-	1614797	1616189	1614797	1615693	1616996	1617308	3.13236e-07	9.69982e-06	0.72
868	XLOC_000678	KIAA1324	chr1	+	109742471	109742602	109742475	109742602	109741194	109741296	9.42812e-07	2.70195e-05	0.105
913	XLOC_021344	ANKHD1-EIF4EBP3	chr5	+	139818045	139818202	139818078	139818202	139815688	139815842	0	0	-0.678
915	XLOC_021344	ANKHD1-EIF4EBP3	chr5	+	139916922	139917174	139916973	139917174	139914946	139915123	1.65506e-05	0.000379923	0.281
934	XLOC_003462	BEND7	chr10	-	13483087	13485704	13483087	13483750	13489265	13489316	0.000132081	0.00242797	0.584
935	XLOC_003462	BEND7	chr10	-	13483087	13488336	13483087	13483750	13489265	13489316	2.218e-12	1.48317e-10	0.946
936	XLOC_003462	BEND7	chr10	-	13483087	13485704	13483087	13485403	13489265	13489316	0.000489553	0.00803843	0.373
937	XLOC_003462	BEND7	chr10	-	13483087	13488336	13483087	13485403	13489265	13489316	4.04659e-09	1.69736e-07	0.522
955	XLOC_023336	MUT	chr6	-	49416528	49416664	49416528	49416640	49419178	49419427	5.84323e-05	0.00118769	0.135
1006	XLOC_003178	HECTD2	chr10	+	93244921	93245060	93244936	93245060	93244263	93244412	0	0	0.817
1030	XLOC_020558	EPHA5	chr4	-	66270091	66270197	66270091	66270194	66280001	66280161	2.48755e-05	0.000543961	-0.237
1033	XLOC_012926	PRKCSH	chr19	+	11558507	11558604	11558537	11558604	11558253	11558433	1.75991e-07	5.75902e-06	0.28
1057	XLOC_023363	GCLC	chr6	-	53380906	53381038	53380906	53381020	53385575	53385758	0	0	0.411
1058	XLOC_015055	AMER3	chr2	+	131519626	131525707	131519629	131525707	131513863	131513954	0.000836032	0.0129725	-0.242
1072	XLOC_001930	SERBP1	chr1	-	67890570	67890660	67890570	67890642	67890765	67890906	1.07268e-08	4.23022e-07	0.24
1088	XLOC_015639	ATL2	chr2	-	38521098	38523732	38521098	38523255	38525285	38525717	2.95347e-11	1.72498e-09	0.619
1135	XLOC_010664	ZNF19	chr16	-	71512781	71513003	71512781	71512908	71518491	71518651	1.99844e-07	6.44811e-06	0.625
1142	XLOC_016086	COBLL1	chr2	-	165559613	165559748	165559613	165559730	165560953	165561028	1.6714e-10	8.2041e-09	0.841
1157	XLOC_023597	ADAT2	chr6	-	143753641	143753748	143753641	143753746	143754967	143755118	4.65411e-09	1.90036e-07	-1
1173	XLOC_016790	TCEA2	chr20	+	62703210	62703294	62703222	62703294	62701841	62701988	0	0	0.488
1181	XLOC_000299	KPNA6	chr1	+	32620169	32620322	32620188	32620322	32573643	32573735	7.82672e-05	0.0015367	0.161
1188	XLOC_006201	TCTN1	chr12	+	111085000	111085141	111085015	111085141	111078828	111078954	0.000354951	0.00595544	0.296
1195	XLOC_008818	DISP2	chr15	+	40657329	40657475	40657347	40657475	40657038	40657154	3.80784e-11	2.16906e-09	0.712
1209	XLOC_004671	TTC12	chr11	+	113267084	113268064	113267945	113268064	113266788	113266944	1.15262e-05	0.00027699	0.63
1215	XLOC_013635	ZNF211	chr19	+	58145080	58145273	58145153	58145273	58144534	58144804	0.000329046	0.00556124	0.543
1230	XLOC_027742	TGFBR1	chr9	+	101894778	101895021	101894790	101895021	101891136	101891382	0	0	0.672
1233	XLOC_028147	FAM166B	chr9	-	35562376	35562571	35562376	35562525	35562645	35562697	0.00347055	0.0454918	0.39
1241	XLOC_005424	SLC36A4	chr11	-	92887273	92887443	92887273	92887382	92895871	92896041	0	0	-0.599
1250	XLOC_022022	SRA1	chr5	-	139936731	139936917	139936731	139936857	139937012	139937678	8.54218e-09	3.39773e-07	0.201
1262	XLOC_012755	ABCA7	chr19	+	1049264	1049436	1049316	1049436	1048893	1049004	0.00327876	0.0431823	0.257
1303	XLOC_004421	FAM89B	chr11	+	65340823	65341669	65340833	65341669	65339819	65340431	0.00378151	0.0488737	0.287
1311	XLOC_017431	SETD4	chr21	-	37416079	37416267	37416079	37416254	37417879	37418309	8.28727e-09	3.325e-07	0.417
1316	XLOC_021329	REEP2	chr5	+	137776629	137776777	137776704	137776777	137774689	137774929	0.000278069	0.00473435	0.136
1321	XLOC_018714	ARMC8	chr3	+	137907242	137907372	137907296	137907372	137906089	137906441	0.0016467	0.023378	-0.234
1341	XLOC_028832	EBP	chrX	+	48382086	48382460	48382310	48382460	48380163	48380295	1.20129e-11	7.19841e-10	0.795
1342	XLOC_028832	EBP	chrX	+	48382141	48382460	48382310	48382460	48380163	48380295	4.88936e-08	1.72002e-06	0.742
1347	XLOC_029779	FAM3A	chrX	-	153736141	153736213	153736141	153736192	153736619	153736678	9.54643e-05	0.0018353	0.173
1352	XLOC_013691	TCF3	chr19	-	1608969	1610499	1608969	1609598	1611702	1611848	0.00119468	0.017839	0.674
1469	XLOC_019140	ALS2CL	chr3	-	46717107	46717466	46717107	46717176	46717734	46717892	0.0013566	0.0199343	0.637
1479	XLOC_002305	KIAA0907	chr1	-	155891165	155891419	155891165	155891315	155891651	155891709	1.56181e-05	0.00036031	0.222
1480	XLOC_002305	KIAA0907	chr1	-	155891165	155891419	155891165	155891318	155891651	155891709	4.97346e-05	0.00102904	0.221
1482	XLOC_002610	CD34	chr1	-	208059882	208061463	208059882	208061268	208062026	208062191	8.93867e-07	2.58133e-05	0.238
1486	XLOC_019993	CEP135	chr4	+	56875878	56876069	56875900	56876069	56874492	56874548	4.92073e-08	1.72002e-06	0.467
1512	XLOC_020889	RWDD4	chr4	-	184577033	184577127	184577033	184577114	184580081	184580372	5.55112e-16	5.44954e-14	0.506
1552	XLOC_008411	PSMA3-AS1	chr14	-	58758352	58758440	58758352	58758425	58764672	58764855	2.8953e-10	1.39155e-08	0.207
1569	XLOC_029647	ENOX2	chrX	-	129771202	129771384	129771202	129771378	129790554	129790669	8.95765e-10	4.17481e-08	-0.652
1572	XLOC_006383	CHD4	chr12	-	6711125	6711341	6711125	6711320	6711541	6711663	7.45057e-05	0.0014691	0.278
1606	XLOC_013880	ZNF563	chr19	-	12430243	12430647	12430243	12430479	12432085	12432146	0.00195183	0.0270443	0.348
1624	XLOC_023600	PLAGL1	chr6	-	144281605	144281717	144281605	144281693	144285923	144285955	0.0035435	0.0463165	-0.373
1627	XLOC_023600	PLAGL1	chr6	-	144287294	144287367	144287294	144287335	144290043	144290115	0.000233455	0.00403431	-0.469
1658	XLOC_028792	USP9X	chrX	+	41012185	41012334	41012200	41012334	41007621	41007828	4.29902e-07	1.30498e-05	0.759
1702	XLOC_013302	ZNF226	chr19	+	44679136	44681838	44679650	44681838	44677012	44677105	0.000143955	0.00260474	-0.415
1739	XLOC_016826	UBOX5	chr20	-	3088218	3090960	3088218	3090955	3095950	3096112	0.000558719	0.00907722	-0.21
1767	XLOC_000471	PRPF38A	chr1	+	52880412	52880531	52880433	52880531	52880292	52880319	1.90593e-05	0.000433201	0.195
1778	XLOC_008860	SERF2-C15ORF63	chr15	+	44085773	44088287	44085884	44088287	44085172	44085281	0.00136579	0.0199427	0.234
1780	XLOC_008860	SERF2-C15ORF63	chr15	+	44085773	44088287	44086571	44088287	44085172	44085281	1.54987e-13	1.1534e-11	0.744
1782	XLOC_008860	SERF2-C15ORF63	chr15	+	44085884	44088287	44086571	44088287	44085172	44085281	1.99935e-05	0.00045	0.536
1801	XLOC_004019	STIM1	chr11	+	4104471	4104728	4104492	4104728	4104111	4104212	0	0	0.523
1813	XLOC_019393	CFAP44	chr3	-	113212895	113212989	113212895	113212968	113218285	113218429	3.90707e-08	1.39746e-06	-0.175
1824	XLOC_010231	LUC7L	chr16	-	277240	278401	277240	277335	279277	279449	0.000192598	0.00337889	-0.299
1829	XLOC_010048	FBXL8	chr16	+	67201363	67201502	67201377	67201502	67201022	67201125	1.11022e-15	1.0672e-13	0.572
1831	XLOC_009887	PRRT2	chr16	+	29841794	29841995	29841835	29841995	29830875	29831831	7.97578e-07	2.35899e-05	0.426
1842	XLOC_020851	DDX60L	chr4	-	169317109	169317278	169317109	169317275	169321976	169322129	1.08993e-09	4.95249e-08	0.756
1860	XLOC_029347	CASK	chrX	-	41394145	41394226	41394145	41394211	41401943	41402059	2.42545e-05	0.000532906	0.282
1908	XLOC_000235	SEPN1	chr1	+	26156035	26156321	26156108	26156321	26153105	26153317	0.000268923	0.00459559	0.443
1910	XLOC_026436	SORBS3	chr8	+	22412375	22412493	22412420	22412493	22411964	22412121	0.000463808	0.00764289	0.479
1946	XLOC_010378	PKD1P6	chr16	-	15226576	15226963	15226576	15226871	15227120	15227280	8.95131e-07	2.58133e-05	0.386
1965	XLOC_029117	ARHGAP36	chrX	+	130215497	130215892	130215733	130215892	130192215	130192418	0	0	0.963
2012	XLOC_029784	GAB3	chrX	-	153941481	153941701	153941481	153941698	153944300	153944604	0.00274037	0.036971	0.627
2029	XLOC_018385	CYB561D2	chr3	+	50388773	50388991	50388839	50388991	50388125	50388415	1.53427e-08	5.85053e-07	0.422
2054	XLOC_013899	RTBDN	chr19	-	12940624	12940811	12940624	12940799	12945302	12945390	1.14266e-05	0.000276033	-0.197
2059	XLOC_025176	POM121	chr7	+	72416675	72421979	72418866	72421979	72416124	72416247	9.33327e-06	0.000230565	-0.178
2061	XLOC_009948	PHKB	chr16	+	47497792	47497904	47497809	47497904	47495209	47495337	0.00161008	0.0229288	0.29
2067	XLOC_018137	RABL2B	chr22	-	51207882	51207980	51207882	51207977	51208332	51208444	0.00169094	0.0238593	-0.193
2095	XLOC_019909	PI4K2B	chr4	+	25260658	25260812	25260673	25260812	25258164	25258296	6.61446e-08	2.22767e-06	-0.41
2097	XLOC_020178	ANK2	chr4	+	114238862	114238965	114238877	114238965	114232410	114232555	8.05109e-07	2.3661e-05	-0.276
2115	XLOC_029583	ACSL4	chrX	-	108926364	108926781	108926364	108926604	108939372	108939425	2.21064e-11	1.30768e-09	0.435
2117	XLOC_029583	ACSL4	chrX	-	108926364	108926895	108926364	108926781	108939372	108939425	0.00083539	0.0129725	0.303
2130	XLOC_018304	KRBOX1	chr3	+	42982698	42982844	42982717	42982844	42980341	42980423	1.67875e-05	0.000383453	0.514
2131	XLOC_018304	KRBOX1	chr3	+	42982701	42982844	42982717	42982844	42980341	42980423	0	0	0.745
2150	XLOC_020484	SEPSECS	chr4	-	25158477	25158619	25158477	25158596	25160574	25160729	0	0	0.877
2232	XLOC_025327	MEPCE	chr7	+	100028237	100029312	100028652	100029312	100026412	100026663	1.3337e-05	0.000313963	0.797
2263	XLOC_028007	TUBBP5	chr9	+	141068593	141069324	141068821	141069324	141044550	141044760	6.57992e-06	0.00017056	0.734
2283	XLOC_005276	RIN1	chr11	-	66101389	66101695	66101389	66101509	66101984	66102722	0.00180814	0.0253264	-0.24
2315	XLOC_015293	CCNYL1	chr2	+	208611755	208611937	208611770	208611937	208606946	208607066	1.50555e-05	0.000349076	0.232
2375	XLOC_015201	DNAJC10	chr2	+	183604271	183605115	183605025	183605115	183600975	183601113	0.000125548	0.00231711	-0.116
2404	XLOC_023068	FAM65B	chr6	-	24839318	24841003	24839318	24839827	24843089	24843782	0.000952126	0.0145467	0.256
2413	XLOC_008571	LINC00341	chr14	-	95903156	95903318	95903156	95903303	95905369	95905499	6.84092e-05	0.00137235	0.678
2455	XLOC_010830	FAM64A	chr17	+	6353347	6354385	6353681	6354385	6352631	6352727	0.00010179	0.00190918	-0.432
2460	XLOC_010412	ERI2	chr16	-	20806761	20810389	20806761	20809533	20810584	20810673	0.000678452	0.0107944	0.383
2462	XLOC_015279	EEF1B2	chr2	+	207024636	207024783	207024682	207024783	207024317	207024408	4.42171e-11	2.48802e-09	0.324
2465	XLOC_019101	GORASP1	chr3	-	39141795	39141994	39141795	39141945	39142237	39142368	0.000101149	0.00190918	-0.297
2495	XLOC_018622	FAM162A	chr3	+	122140037	122151301	122144453	122151301	122128585	122135097	1.26741e-05	0.000299888	0.523
2511	XLOC_018698	CDV3	chr3	+	133306002	133309118	133306739	133309118	133305406	133305566	0	0	0.339
2512	XLOC_018698	CDV3	chr3	+	133306002	133309118	133307196	133309118	133305406	133305566	0	0	0.328
2513	XLOC_018698	CDV3	chr3	+	133306005	133309118	133306739	133309118	133305406	133305566	0	0	0.57
2514	XLOC_018698	CDV3	chr3	+	133306005	133309118	133307196	133309118	133305406	133305566	0	0	0.624
2515	XLOC_018698	CDV3	chr3	+	133306739	133309118	133307196	133309118	133305406	133305566	0	0	0.4
2518	XLOC_010686	LDHD	chr16	-	75147863	75148132	75147863	75148063	75148423	75148583	0.0023097	0.031623	0.558
2551	XLOC_017665	TUG1	chr22	+	31368840	31369573	31368909	31369573	31365196	31367765	0.000268584	0.00459559	0.247
2573	XLOC_008838	RTF1	chr15	+	41763349	41763547	41763369	41763547	41762454	41762590	0.000620719	0.010014	0.15
2593	XLOC_026055	LRCH4	chr7	-	100171633	100172927	100171633	100171979	100173327	100173405	6.16103e-09	2.4936e-07	0.371
2612	XLOC_011128	NAGLU	chr17	+	40692967	40693224	40693056	40693224	40690687	40690773	0.0017855	0.0251167	0.237
2619	XLOC_019635	RPL22L1	chr3	-	170585801	170585990	170585801	170585923	170586086	170586179	2.79404e-07	8.76987e-06	-0.282
2644	XLOC_009871	ATXN2L	chr16	+	28843507	28843720	28843525	28843720	28842282	28842393	3.1239e-05	0.000676699	0.232
2645	XLOC_009871	ATXN2L	chr16	+	28848048	28848558	28848071	28848558	28847253	28847443	3.75473e-07	1.15496e-05	-0.295
2662	XLOC_022170	NOP16	chr5	-	175810939	175811375	175810939	175811284	175812221	175812328	0.000259735	0.00447171	-0.262
2670	XLOC_013698	MKNK2	chr19	-	2037469	2039855	2037469	2037828	2040132	2040176	0.00113192	0.017012	0.353
2710	XLOC_001253	PPP2R5A	chr1	+	212519131	212519275	212519144	212519275	212506838	212506940	1.11493e-09	4.99444e-08	1
2711	XLOC_001253	PPP2R5A	chr1	+	212519131	212519275	212519144	212519275	212515529	212515622	0	0	0.466
2714	XLOC_012868	MAP2K7	chr19	+	7976299	7976463	7976320	7976463	7976134	7976215	4.70951e-07	1.42024e-05	0.238
2722	XLOC_004208	LOC101928812	chr11	+	45377429	45378208	45377946	45378208	45376921	45377153	1.75899e-08	6.59837e-07	0.568
2774	XLOC_015184	HNRNPA3	chr2	+	178084135	178088685	178086787	178088685	178083974	178084042	0	0	0.335
2798	XLOC_013171	PROSER3	chr19	+	36255934	36256077	36255967	36256077	36255754	36255837	0.0029309	0.0391976	-0.221
2816	XLOC_017066	STAU1	chr20	-	47740911	47741142	47740911	47741124	47752369	47752468	6.73129e-06	0.000173509	0.216
2818	XLOC_019020	IQSEC1	chr3	-	12938541	12943022	12938541	12940933	12944272	12944322	0.00034689	0.00584143	0.445
2842	XLOC_026288	GIMAP6	chr7	-	150322463	150325810	150322463	150325376	150327145	150327230	2.29216e-08	8.46081e-07	0.738
2876	XLOC_019180	DALRD3	chr3	-	49053405	49053519	49053405	49053493	49053590	49053773	0.00229045	0.0314528	-0.221
2899	XLOC_012243	CEP131	chr17	-	79164992	79165150	79164992	79165132	79166117	79166192	1.16562e-09	5.17133e-08	0.966
2900	XLOC_012243	CEP131	chr17	-	79164992	79165150	79164992	79165135	79166117	79166192	0.00037097	0.00620165	0.244
2915	XLOC_005681	CD4	chr12	+	6924896	6925569	6925221	6925569	6923924	6924158	0.000101703	0.00190918	0.296
2985	XLOC_027815	CNTRL	chr9	+	123880623	123880818	123880698	123880818	123877368	123877478	6.26169e-08	2.15608e-06	0.25
2991	XLOC_028579	CAMSAP1	chr9	-	138773478	138774222	138773478	138773640	138774661	138774924	1.11187e-10	5.70019e-09	0.145
3004	XLOC_016308	DOCK10	chr2	-	225670124	225670246	225670124	225670219	225670842	225670954	0.00137885	0.0200695	0.308
3050	XLOC_001122	RNF2	chr1	+	185060696	185060871	185060710	185060871	185056683	185056772	2.43536e-09	1.05016e-07	0.249
3061	XLOC_015999	CCDC74B	chr2	-	130898730	130898881	130898730	130898869	130899705	130899756	6.87228e-14	5.46702e-12	0.703
3062	XLOC_015999	CCDC74B	chr2	-	130898730	130898895	130898730	130898869	130899705	130899954	2.54663e-07	8.04803e-06	0.563
3084	XLOC_001192	PPFIA4	chr1	+	203025502	203025636	203025579	203025636	203025247	203025283	0.003285	0.0431823	-0.441
3089	XLOC_006074	ZDHHC17	chr12	+	77209636	77209799	77209677	77209799	77208925	77208990	3.93555e-06	0.000103764	0.208
3100	XLOC_010752	ANKRD11	chr16	-	89358088	89358207	89358088	89358185	89371613	89371752	2.31189e-06	6.23804e-05	0.667
3155	XLOC_013487	ZNF818P	chr19	+	53715019	53719694	53715523	53719694	53714233	53714851	5.68047e-05	0.00115972	0.572
3159	XLOC_003990	BRSK2	chr11	+	1481729	1483919	1481777	1483919	1480421	1480469	0.000210819	0.00368455	0.371
3160	XLOC_003990	BRSK2	chr11	+	1481729	1483919	1482199	1483919	1480421	1480469	0.000919781	0.0140992	0.164
3161	XLOC_003990	BRSK2	chr11	+	1481777	1483919	1482199	1483919	1480421	1480469	0.000225855	0.00391765	0.209
3176	XLOC_006217	OAS1	chr12	+	113348840	113349040	113348855	113349040	113346340	113346629	6.43739e-08	2.20016e-06	0.537
3180	XLOC_006217	OAS1	chr12	+	113356401	113357712	113357291	113357712	113355351	113355505	0.000217323	0.00378388	0.456
3181	XLOC_006217	OAS1	chr12	+	113357193	113357712	113357291	113357712	113355351	113355505	2.78666e-14	2.33775e-12	1
3187	XLOC_017521	C21orf58	chr21	-	47734629	47734963	47734629	47734794	47735387	47735461	0.00133401	0.019728	0.102
3188	XLOC_017521	C21orf58	chr21	-	47737121	47737262	47737121	47737182	47737925	47738134	2.05126e-06	5.56736e-05	0.186
3201	XLOC_007005	RSRC2	chr12	-	123003385	123003598	123003385	123003576	123005050	123005128	0.000726482	0.0114794	0.317
3209	XLOC_001725	ZBTB8OS	chr1	-	33099551	33099711	33099551	33099673	33116033	33116731	4.87157e-05	0.0010125	0.322
3218	XLOC_014922	ZAP70	chr2	+	98350982	98351175	98351000	98351175	98350006	98350058	1.23619e-05	0.000294008	0.533
3219	XLOC_012561	PPP4R1	chr18	-	9595015	9595151	9595015	9595100	9614223	9614268	0.00136582	0.0199427	-0.288
3220	XLOC_015597	SUPT7L	chr2	-	27883850	27884310	27883850	27884255	27885045	27885148	2.52139e-09	1.07719e-07	0.201
3221	XLOC_015597	SUPT7L	chr2	-	27883850	27884468	27883850	27884255	27885045	27885148	0.00145442	0.0209709	0.173
3223	XLOC_012851	ZNF557	chr19	+	7075665	7075754	7075686	7075754	7075006	7075116	0.00129548	0.0192197	0.212
3259	XLOC_004300	FAM111A	chr11	+	58916269	58916426	58916308	58916426	58910555	58910777	0.000553053	0.00901691	0.542
3278	XLOC_027224	HRSP12	chr8	-	99120873	99120996	99120873	99120979	99129259	99129418	1.0826e-06	3.0458e-05	0.317
3284	XLOC_014605	UBXN2A	chr2	+	24222524	24225256	24222541	24225256	24207542	24207701	2.04411e-07	6.54967e-06	0.252
3292	XLOC_014464	HSPBP1	chr19	-	55776645	55776757	55776645	55776746	55777253	55777350	2.12591e-08	7.91043e-07	-0.42
3301	XLOC_022925	ZDHHC14	chr6	+	158093755	158094977	158093800	158094977	158074556	158074659	0.00283225	0.0379884	-0.165
3322	XLOC_001871	ZCCHC11	chr1	-	52888947	52889674	52888947	52889585	52891020	52891179	2.86278e-07	8.92492e-06	0.328
3323	XLOC_001871	ZCCHC11	chr1	-	52902426	52902647	52902426	52902635	52903891	52904007	4.73047e-05	0.00098762	0.387
3331	XLOC_015471	D2HGDH	chr2	+	242694459	242695429	242695263	242695429	242690660	242690803	1.82341e-09	7.93698e-08	0.306
3337	XLOC_017851	DGCR2	chr22	-	19052360	19052588	19052360	19052571	19055612	19055738	0.000829428	0.0129725	0.164
3389	XLOC_010331	GLYR1	chr16	-	4864537	4864648	4864537	4864630	4867598	4867698	0.00121501	0.0180841	-0.203
3480	XLOC_005090	CELF1	chr11	-	47487488	47492441	47487488	47490443	47493742	47493909	4.19399e-05	0.000895883	0.248
3484	XLOC_005090	CELF1	chr11	-	47500428	47500504	47500428	47500492	47504246	47504408	0.000133465	0.00243403	-0.209
3501	XLOC_001091	SOAT1	chr1	+	179319411	179319566	179319430	179319566	179317978	179318077	0	0	0.242
3502	XLOC_005425	SMCO4	chr11	-	93211638	93212450	93211638	93212435	93232441	93232514	0.00298358	0.0397869	0.321
3523	XLOC_022350	BTN3A1	chr6	+	26412639	26415444	26413396	26415444	26411782	26411809	4.42844e-06	0.000116096	0.106
3524	XLOC_022350	BTN3A1	chr6	+	26412932	26415444	26413396	26415444	26411782	26411809	0.00156528	0.0223598	0.104
3549	XLOC_016610	RALGAPB	chr20	+	37163716	37163850	37163728	37163850	37161372	37161502	4.65625e-05	0.000976542	0.326
3569	XLOC_011977	CDC27	chr17	-	45199809	45199985	45199809	45199966	45201251	45201326	1.09019e-09	4.95249e-08	0.168
3571	XLOC_011977	CDC27	chr17	-	45229171	45229302	45229171	45229284	45232037	45232152	8.7816e-11	4.60435e-09	0.25
3600	XLOC_006894	MTERF2	chr12	-	107378892	107379003	107378892	107378993	107380746	107380944	0	0	-0.829
3601	XLOC_007103	CDK8	chr13	+	26971275	26971362	26971289	26971362	26970421	26970491	1.32447e-10	6.57107e-09	0.348
3606	XLOC_001841	POMGNT1	chr1	-	46654352	46655029	46654352	46654652	46655129	46655239	0.00066338	0.0105911	0.214
3612	XLOC_027764	NIPSNAP3B	chr9	+	107535277	107540045	107539408	107540045	107535102	107535189	0.00110532	0.0167211	-0.15
3727	XLOC_026058	ACTL6B	chr7	-	100243871	100243975	100243871	100243958	100244173	100244269	0.000133389	0.00243403	0.339
3735	XLOC_028539	UCK1	chr9	-	134405872	134406074	134405872	134406032	134406480	134406662	0.00181138	0.0253264	0.52
3780	XLOC_015918	UXS1	chr2	-	106781191	106781255	106781191	106781240	106782511	106782539	1.73237e-08	6.55178e-07	0.476
3785	XLOC_022545	ADCY10P1	chr6	+	41059266	41059433	41059284	41059433	41057942	41058048	0.000419218	0.00698292	-0.2
3822	XLOC_006965	FBXO21	chr12	-	117595677	117595889	117595677	117595868	117603289	117603422	0.000863645	0.0132904	0.176
3855	XLOC_007481	PROSER1	chr13	-	39605699	39605782	39605699	39605768	39608267	39608333	0.000735297	0.011579	0.136
3861	XLOC_017326	DIP2A	chr21	+	47971529	47971656	47971546	47971656	47970455	47970657	4.31877e-14	3.55836e-12	0.642
3882	XLOC_009918	HSD3B7	chr16	+	30996804	30997145	30996973	30997145	30996518	30996618	5.29387e-05	0.0010856	0.75
3889	XLOC_014507	ZNF418	chr19	-	58441795	58441925	58441795	58441922	58446528	58446755	0.000166451	0.00295387	0.752
3990	XLOC_009578	HDDC3	chr15	-	91474147	91474786	91474147	91474635	91474933	91475174	5.59774e-13	3.97354e-11	0.243
4034	XLOC_002637	ESRRG	chr1	-	216737560	216737743	216737560	216737722	216741329	216741440	6.12406e-11	3.36386e-09	0.524
4042	XLOC_026431	BMP1	chr8	+	22034436	22034652	22034473	22034652	22034045	22034163	0.00193506	0.0268927	-0.393
4047	XLOC_029415	FAM156B	chrX	-	52985470	52985953	52985470	52985544	53024484	53024651	0.000825997	0.0129631	0.283
4076	XLOC_025280	CASD1	chr7	+	94162500	94162561	94162516	94162561	94157499	94157562	0	0	0.415
4095	XLOC_012162	NAT9	chr17	-	72766667	72767983	72766667	72767973	72768356	72768416	9.59424e-05	0.00183684	0.487
4096	XLOC_012162	NAT9	chr17	-	72766667	72767997	72766667	72767973	72768356	72768416	3.31955e-06	8.85342e-05	0.532
4130	XLOC_006958	MED13L	chr12	-	116412975	116413154	116412975	116413118	116413319	116413543	8.43769e-14	6.48859e-12	0.266
4147	XLOC_019892	TAPT1-AS1	chr4	+	16257879	16259810	16257930	16259810	16240393	16240494	0.00327495	0.0431823	0.167
4158	XLOC_026116	PNPLA8	chr7	-	108154879	108156018	108154879	108155891	108161919	108161965	4.54742e-09	1.87338e-07	0.335
4159	XLOC_026116	PNPLA8	chr7	-	108154879	108156018	108154879	108155891	108166472	108166762	8.19256e-06	0.000207695	0.447
4166	XLOC_002205	FAM63A	chr1	-	150974640	150974876	150974640	150974799	150978787	150979273	2.52665e-12	1.66542e-10	0.691
4181	XLOC_028440	ASTN2	chr9	-	119737486	119737624	119737486	119737612	119738392	119738467	0.00204833	0.0282964	0.67
4183	XLOC_027075	LYPLA1	chr8	-	54963571	54963748	54963571	54963706	54967619	54967693	0.00385577	0.0496942	0.78
4191	XLOC_012886	ZNF559	chr19	+	9491264	9493293	9491823	9493293	9490732	9490815	2.61423e-08	9.57306e-07	0.567
4192	XLOC_012886	ZNF559	chr19	+	9491343	9493293	9491823	9493293	9490732	9490815	8.34079e-05	0.00162382	0.447
4223	XLOC_021178	ADGRV1	chr5	+	89971881	89972026	89971896	89972026	89971059	89971262	7.19425e-14	5.62614e-12	0.503
4224	XLOC_021178	ADGRV1	chr5	+	89979392	89980012	89979402	89980012	89977131	89977271	0	0	0.588
4225	XLOC_021178	ADGRV1	chr5	+	90001195	90001396	90001216	90001396	90000205	90000305	1.25167e-12	8.61968e-11	0.694
4308	XLOC_003212	ZDHHC16	chr10	+	99215395	99215540	99215416	99215540	99214470	99214556	5.91649e-12	3.73955e-10	0.449
4328	XLOC_017315	LOC642852	chr21	+	46708890	46709353	46709265	46709353	46707966	46708080	0.000101757	0.00190918	0.38
4353	XLOC_006254	DYNLL1	chr12	+	120934204	120934356	120934218	120934356	120933858	120934019	0	0	0.634
4396	XLOC_022169	KIAA1191	chr5	-	175777615	175777740	175777615	175777735	175788604	175788810	0.00235076	0.0319953	0.754
4420	XLOC_017582	BMS1P20	chr22	+	22663061	22664248	22664100	22664248	22661897	22661956	4.64931e-05	0.000976542	0.586
4424	XLOC_017682	FBXO7	chr22	+	32874967	32875262	32875119	32875262	32871223	32871385	1.25134e-08	4.85183e-07	0.264
4467	XLOC_015393	ARMC9	chr2	+	232209660	232209802	232209686	232209802	232196504	232196609	0	0	0.758
4539	XLOC_003301	TCF7L2	chr10	+	114910741	114910882	114910756	114910882	114905769	114905856	2.6447e-05	0.000575597	0.47
4547	XLOC_006191	MVK	chr12	+	110012613	110012705	110012622	110012705	110011499	110011678	9.34453e-06	0.000230565	-0.488
4554	XLOC_007880	SOCS4	chr14	+	55498558	55498709	55498580	55498709	55493843	55494189	1.92588e-07	6.25774e-06	0.379
4590	XLOC_015906	MFSD9	chr2	-	103348780	103348885	103348780	103348868	103353104	103353337	6.99008e-12	4.24371e-10	0.777
4598	XLOC_020287	GRIA2	chr4	+	158282709	158284199	158283950	158284199	158281047	158281295	1.42648e-06	3.98897e-05	0.713
4609	XLOC_020694	UBE2D3	chr4	-	103747641	103748001	103747641	103747793	103748748	103749105	0	0	0.437
4624	XLOC_006886	APPL2	chr12	-	105601748	105601825	105601748	105601807	105601935	105601977	0	0	0.454
4657	XLOC_010221	GAS8	chr16	+	90097583	90097904	90097706	90097904	90094043	90094130	0	0	0.648
4666	XLOC_007986	DLST	chr14	+	75356580	75356655	75356599	75356655	75355977	75356052	0	0	0.509
4667	XLOC_005519	SIK3	chr11	-	116728525	116729415	116728525	116729235	116729980	116730320	8.4347e-06	0.000211509	0.397
4668	XLOC_008179	MARK3	chr14	+	103934369	103934523	103934417	103934523	103933415	103933528	4.89926e-08	1.72002e-06	0.23
4692	XLOC_014493	ZIM2	chr19	-	57335629	57336109	57335629	57335795	57337755	57337831	2.36475e-05	0.000524565	0.131
4693	XLOC_014493	ZIM2	chr19	-	57335629	57336109	57335629	57335882	57337755	57337831	0.000137204	0.00249236	0.403
4696	XLOC_014493	ZIM2	chr19	-	57335629	57336109	57335629	57335882	57347385	57347472	7.93104e-06	0.000202176	0.515
4706	XLOC_003197	HELLS	chr10	+	96306117	96306255	96306133	96306255	96305523	96305664	1.98285e-05	0.000448474	0.348
4743	XLOC_016793	PCMTD2	chr20	+	62899239	62899363	62899320	62899363	62896610	62896782	0.00150938	0.0216282	-0.114
4747	XLOC_006113	VEZT	chr12	+	95663814	95663964	95663826	95663964	95660132	95660408	1.19904e-14	1.04349e-12	0.362
4759	XLOC_018130	SCO2	chr22	-	50967924	50968183	50967924	50968160	50968332	50968514	0.00235966	0.0320219	0.269
4803	XLOC_007364	ATP11A	chr13	+	113536129	113541482	113536189	113541482	113530089	113530255	8.06251e-05	0.00157629	0.493
4843	XLOC_029018	TCEAL7	chrX	+	102585850	102585968	102585904	102585968	102585113	102585232	6.37546e-07	1.91015e-05	0.272
4853	XLOC_013776	SLC25A23	chr19	-	6440074	6441495	6440074	6440333	6441989	6442170	1.89182e-13	1.38553e-11	0.97
4884	XLOC_014794	GMCL1	chr2	+	70070261	70070393	70070280	70070393	70068073	70068171	1.45095e-05	0.000338116	0.143
4885	XLOC_000642	PLPPR4	chr1	+	99764590	99764786	99764620	99764786	99762293	99762423	4.64675e-05	0.000976542	-0.156
4922	XLOC_019443	MYLK	chr3	-	123337485	123337617	123337485	123337614	123339053	123339530	0.00373678	0.0484312	0.351
4926	XLOC_005980	ZC3H10	chr12	+	56512731	56512935	56512871	56512935	56512003	56512102	2.05115e-05	0.000459418	0.557
4933	XLOC_028294	CDK20	chr9	-	90585482	90585560	90585482	90585545	90585690	90585812	4.21885e-15	3.81682e-13	0.737
4937	XLOC_013782	GPR108	chr19	-	6730997	6731122	6730997	6731065	6731209	6731293	5.27256e-12	3.37883e-10	-0.299
4938	XLOC_008457	ZFYVE26	chr14	-	68241732	68241849	68241732	68241831	68242576	68242823	6.26943e-13	4.3829e-11	0.45
4999	XLOC_001962	TTLL7	chr1	-	84372011	84372219	84372011	84372146	84373138	84373369	0.00103539	0.0157148	0.209
5000	XLOC_001962	TTLL7	chr1	-	84373138	84373369	84373138	84373344	84376847	84377046	2.22045e-16	2.2272e-14	0.684
5028	XLOC_004764	FOXRED1	chr11	+	126144825	126145323	126145221	126145323	126143230	126143349	1.45413e-06	4.04178e-05	0.745
5057	XLOC_022383	PGBD1	chr6	+	28251532	28251986	28251552	28251986	28249313	28249695	3.71326e-06	9.84653e-05	0.647
5086	XLOC_023447	MAP3K7	chr6	-	91269794	91269953	91269794	91269933	91271340	91271386	2.22045e-16	2.2272e-14	0.482
5099	XLOC_006381	IFFO1	chr12	-	6657833	6658015	6657833	6657991	6658921	6659062	0.000122934	0.00227798	0.277
5103	XLOC_008472	MED6	chr14	-	71059596	71059726	71059596	71059705	71060012	71060095	0	0	0.412
5122	XLOC_015563	ITSN2	chr2	-	24538000	24538114	24538000	24538093	24550920	24550984	1.95399e-13	1.40871e-11	0.27
5124	XLOC_022280	TMEM14C	chr6	+	10724788	10724866	10724802	10724866	10723147	10723474	0	0	0.656
5139	XLOC_019263	FAM208A	chr3	-	56654159	56657871	56654159	56657594	56658506	56658671	7.74502e-08	2.58953e-06	-0.273
5140	XLOC_019263	FAM208A	chr3	-	56667071	56667994	56667071	56667871	56672733	56672793	1.52656e-13	1.1534e-11	0.357
5177	XLOC_007835	MIPOL1	chr14	+	37717003	37717112	37717033	37717112	37716307	37716445	3.77468e-11	2.16906e-09	0.268
5182	XLOC_001497	NPHP4	chr1	-	5965691	5965843	5965691	5965840	5987708	5987847	1.43082e-08	5.5015e-07	1
5213	XLOC_004167	TCP11L1	chr11	+	33083060	33083272	33083075	33083272	33080504	33080641	1.11022e-16	1.16422e-14	0.492
5219	XLOC_016289	GLB1L	chr2	-	220108223	220108365	220108223	220108353	220109950	220110151	1.14476e-10	5.80432e-09	0.64
5221	XLOC_019847	SH3TC1	chr4	+	8211391	8211549	8211474	8211549	8206893	8207093	0.000191661	0.00337529	-0.553
5229	XLOC_002736	TARBP1	chr1	-	234606933	234607009	234606933	234607003	234608459	234608557	8.24461e-06	0.000207872	0.191
5232	XLOC_001577	NBPF1	chr1	-	16919935	16920248	16919935	16920062	16921086	16921156	0.00142376	0.0206235	0.488
5254	XLOC_004956	ZBED5	chr11	-	10874250	10876665	10874250	10876633	10877690	10877804	3.97894e-09	1.6843e-07	0.397
5268	XLOC_028848	PPP1R3F	chrX	+	49157809	49157919	49157829	49157919	49155753	49155913	0.000121094	0.00225293	0.316
5278	XLOC_012116	SMURF2	chr17	-	62574609	62574712	62574609	62574694	62576906	62577109	0	0	0.46
5294	XLOC_000659	RNPC3	chr1	+	104095895	104097731	104097655	104097731	104094342	104094414	3.87037e-07	1.18264e-05	-0.456
5370	XLOC_000137	PRDM2	chr1	+	14104912	14109326	14107911	14109326	14099572	14099683	0.000118571	0.00221493	0.276
5429	XLOC_009365	SLTM	chr15	-	59209133	59209219	59209133	59209198	59224554	59224642	0	0	0.399
5437	XLOC_013260	TMEM91	chr19	+	41889465	41889987	41889767	41889987	41888676	41888826	5.52701e-06	0.000144077	0.75
5440	XLOC_013260	TMEM91	chr19	+	41889619	41889987	41889767	41889987	41888676	41888826	0.00142585	0.0206235	0.636
5444	XLOC_013260	TMEM91	chr19	+	41889767	41889987	41889790	41889987	41888676	41888826	0.00310108	0.0412345	-0.721
5460	XLOC_000827	CIART	chr1	+	150255617	150256043	150255923	150256043	150254942	150255028	0.000152544	0.00272805	0.617
5461	XLOC_000827	CIART	chr1	+	150255871	150256043	150255923	150256043	150254942	150255028	0.00246488	0.0333518	0.43
5476	XLOC_006981	MSI1	chr12	-	120783937	120784125	120783937	120784092	120785248	120785317	0.000527315	0.00862778	-0.261
5489	XLOC_005068	PHF21A	chr11	-	46112005	46112132	46112005	46112117	46113733	46113774	7.06327e-05	0.00139871	0.422
5516	XLOC_019322	ROBO1	chr3	-	78684922	78685258	78684922	78685093	78688893	78689048	0.00134662	0.0198508	0.21
5521	XLOC_004742	TBRG1	chr11	+	124495566	124496946	124496799	124496946	124492741	124493129	1.71174e-12	1.16147e-10	0.875
5531	XLOC_025234	PHTF2	chr7	+	77522908	77522981	77522924	77522981	77469537	77469617	3.65352e-12	2.37427e-10	0.309
5535	XLOC_022654	FAM135A	chr6	+	71234045	71236401	71234633	71236401	71233669	71233824	6.53018e-08	2.21546e-06	0.244
5567	XLOC_007327	TPP2	chr13	+	103298629	103298740	103298643	103298740	103297258	103297359	2.10942e-15	1.94658e-13	0.533
5568	XLOC_003887	CACUL1	chr10	-	120460817	120460939	120460817	120460920	120467003	120467099	0.00083784	0.0129725	0.128
5576	XLOC_026586	ADHFE1	chr8	+	67365944	67366392	67366293	67366392	67364187	67364340	6.94421e-05	0.00138106	-0.389
5664	XLOC_019214	ZMYND10	chr3	-	50379827	50380021	50379827	50380000	50380348	50380449	5.85949e-11	3.25731e-09	0.647
5686	XLOC_019950	LIMCH1	chr4	+	41621183	41621457	41621204	41621457	41615482	41615678	0	0	0.476
5689	XLOC_018579	ATP6V1A	chr3	+	113499879	113500025	113499896	113500025	113497587	113497682	5.55112e-15	4.92555e-13	0.147
5718	XLOC_028159	HINT2	chr9	-	35812956	35813153	35812956	35813142	35813262	35813335	0	0	0.461
5725	XLOC_017054	SLC35C2	chr20	-	44987025	44987597	44987025	44987402	44993009	44993097	3.73577e-10	1.77699e-08	0.459
5773	XLOC_013420	PRRG2	chr19	+	50086631	50086974	50086798	50086974	50086463	50086561	0.000165823	0.00295387	0.149
5777	XLOC_022810	NCOA7	chr6	+	126210084	126211127	126210117	126211127	126206304	126206489	0	0	0.484
5787	XLOC_026428	DMTN	chr8	+	21924215	21924404	21924348	21924404	21912327	21912518	2.29776e-05	0.000512167	0.213
5805	XLOC_017915	GUCD1	chr22	-	24936390	24939068	24936390	24939065	24942881	24942973	0.00115806	0.0173483	-0.67
5813	XLOC_009902	ZNF771	chr16	+	30419352	30419515	30419365	30419515	30418734	30418985	0	0	1
5861	XLOC_005654	RHNO1	chr12	+	2994428	2994700	2994448	2994700	2986364	2986448	0	0	0.609
5879	XLOC_018883	VPS8	chr3	+	184567705	184567810	184567723	184567810	184566858	184566983	1.22125e-14	1.04349e-12	0.471
5880	XLOC_018883	VPS8	chr3	+	184588487	184588593	184588503	184588593	184587269	184587316	2.39209e-05	0.000528091	0.191
5886	XLOC_025324	STAG3L5P-PVRIG2P-PILRB	chr7	+	99947353	99947510	99947421	99947510	99943487	99943591	2.95495e-08	1.07356e-06	0.432
5887	XLOC_025324	STAG3L5P-PVRIG2P-PILRB	chr7	+	99949785	99950101	99949884	99950101	99948874	99949033	0.00150298	0.0216036	0.283
5903	XLOC_006281	OGFOD2	chr12	+	123466117	123466426	123466141	123466426	123465675	123465813	0.000145673	0.00262553	0.129
5904	XLOC_006281	OGFOD2	chr12	+	123466117	123466426	123466141	123466426	123465675	123465846	0.00166029	0.0234987	0.188
5934	XLOC_020283	GUCY1B3	chr4	+	156723364	156723731	156723592	156723731	156721028	156721226	3.24069e-08	1.16817e-06	0.916
5935	XLOC_020283	GUCY1B3	chr4	+	156723466	156723731	156723493	156723731	156721028	156721226	6.14412e-08	2.1315e-06	0.438
5936	XLOC_020283	GUCY1B3	chr4	+	156723466	156723731	156723592	156723731	156721028	156721226	7.40325e-07	2.20378e-05	0.933
5941	XLOC_017711	GCAT	chr22	+	38205955	38206164	38206033	38206164	38203911	38204170	0.00314279	0.041669	0.194
5949	XLOC_028164	RNF38	chr9	-	36351111	36351216	36351111	36351196	36352738	36352845	8.54798e-11	4.53338e-09	0.374
6033	XLOC_005587	MSANTD2	chr11	-	124644614	124644727	124644614	124644714	124669766	124670300	0.000455833	0.0075384	-0.544
6132	XLOC_026828	KIFC2	chr8	+	145693918	145694033	145693966	145694033	145693711	145693789	0.00111971	0.0168834	-0.322
6149	XLOC_015365	SLC4A3	chr2	+	220498576	220498701	220498601	220498701	220497995	220498179	0.00360551	0.0468615	0.311
6150	XLOC_015365	SLC4A3	chr2	+	220498587	220498701	220498601	220498701	220497995	220498179	0	0	0.834
6163	XLOC_027203	RBM12B	chr8	-	94713194	94751113	94713194	94748666	94752856	94752924	0.000864136	0.0132904	0.506
6200	XLOC_028462	RBM18	chr9	-	125023658	125023787	125023658	125023777	125026993	125027143	3.67113e-05	0.000787842	-0.186
6203	XLOC_026568	CHD7	chr8	+	61742868	61743136	61742880	61743136	61741221	61741365	1.7851e-06	4.87365e-05	0.227
A5SS splicing type
ID	GeneID	geneSymbol	chr	strand	longExonStart_0base	longExonEnd	shortES	shortEE	flankingES	flankingEE	PValue	FDR	IncLevelDifference
19	XLOC_018166	ARPC4	chr3	+	9834178	9834865	9834178	9834389	9839342	9839461	5.96113e-08	3.67528e-06	0.531
86	XLOC_029022	TCEAL4	chrX	+	102840412	102840611	102840412	102840552	102841576	102842664	2.62663e-10	2.70835e-08	0.782
97	XLOC_012282	C17orf62	chr17	-	80408355	80408707	80408575	80408707	80407045	80407168	0.00204777	0.0361968	0.168
101	XLOC_013021	MYO9B	chr19	+	17322455	17322595	17322455	17322583	17322703	17324104	0.00116376	0.0232251	0.284
107	XLOC_017994	FOXRED2	chr22	-	36902958	36903148	36903055	36903148	36901942	36902470	5.38877e-07	2.59781e-05	0.355
134	XLOC_016410	SDCBP2-AS1	chr20	+	1305986	1306426	1305986	1306173	1353721	1353822	3.44485e-06	0.000150439	0.337
148	XLOC_006238	RFC5	chr12	+	118455494	118455858	118455494	118455620	118456876	118456941	0.000465188	0.010929	0.662
187	XLOC_013609	ZNF471	chr19	+	57019193	57022342	57019193	57022269	57022885	57022973	0.000593901	0.0134394	0.435
204	XLOC_011330	BPTF	chr17	+	65941524	65942441	65941524	65942012	65943841	65943924	2.16422e-05	0.000757887	0.211
246	XLOC_020432	AFAP1	chr4	-	7783102	7783354	7783300	7783354	7780488	7780603	0.000845635	0.0178352	-0.696
270	XLOC_001202	ZC3H11A	chr1	+	203764750	203770756	203764750	203764922	203786053	203786252	2.22045e-15	5.88735e-13	0.815
310	XLOC_016985	CPNE1	chr20	-	34241449	34243266	34243123	34243266	34220716	34220845	0	0	0.658
319	XLOC_028032	RANBP6	chr9	-	6015412	6015640	6015471	6015640	6011018	6014356	8.47991e-08	4.91835e-06	0.618
351	XLOC_019679	ALG3	chr3	-	183966532	183966759	183966569	183966759	183963255	183963403	6.84601e-08	4.09877e-06	0.978
356	XLOC_005829	BICD1	chr12	+	32490432	32490750	32490432	32490640	32520603	32520679	0.000313468	0.00770593	0.254
388	XLOC_002058	PSRC1	chr1	-	109825684	109825790	109825695	109825790	109825301	109825353	0.00311547	0.0498475	0.5
402	XLOC_016844	TMEM230	chr20	-	5093375	5093733	5093388	5093733	5089977	5090091	0.000755204	0.0162983	0.291
403	XLOC_016844	TMEM230	chr20	-	5093375	5093733	5093606	5093733	5089977	5090091	8.28955e-05	0.0024229	0.132
405	XLOC_016844	TMEM230	chr20	-	5093388	5093733	5093606	5093733	5092145	5092251	4.14924e-12	5.92383e-10	0.553
410	XLOC_028833	TBC1D25	chrX	+	48399720	48399901	48399720	48399830	48417284	48417412	2.70993e-05	0.000906239	0.411
413	XLOC_002316	GLMP	chr1	-	156265087	156265480	156265316	156265480	156264549	156264807	0.000216453	0.0055412	0.131
419	XLOC_017972	PRR14L	chr22	-	32145376	32146120	32145978	32146120	32121523	32121596	4.10289e-09	3.1729e-07	0.625
420	XLOC_017972	PRR14L	chr22	-	32145460	32146120	32145978	32146120	32121523	32121596	2.37804e-09	1.91898e-07	0.664
423	XLOC_017972	PRR14L	chr22	-	32145460	32146120	32145978	32146120	32134372	32134897	0.00241174	0.0408784	0.311
438	XLOC_017539	DGCR6	chr22	+	18894077	18894599	18894077	18894238	18897684	18897785	1.1466e-06	5.25456e-05	0.168
450	XLOC_005625	IGSF9B	chr11	-	133799553	133799677	133799565	133799677	133796810	133796986	0.000683034	0.0151822	0.364
463	XLOC_002771	HNRNPU	chr1	-	245026918	245027827	245026975	245027827	245025762	245025836	3.92331e-05	0.00127748	0.855
523	XLOC_022741	C6orf203	chr6	+	107349375	107350001	107349375	107349475	107360952	107361434	5.95681e-06	0.000248446	0.181
599	XLOC_023023	SLC35B3	chr6	-	8435309	8435800	8435460	8435800	8430096	8430390	1.58564e-07	8.65572e-06	0.857
600	XLOC_023023	SLC35B3	chr6	-	8435309	8435800	8435671	8435800	8430096	8430390	2.29139e-10	2.43018e-08	0.777
601	XLOC_023023	SLC35B3	chr6	-	8435460	8435800	8435671	8435800	8430096	8430390	7.75477e-05	0.00228458	0.606
603	XLOC_023023	SLC35B3	chr6	-	8435309	8435800	8435671	8435800	8434617	8434663	1.32035e-06	5.90498e-05	0.681
604	XLOC_023023	SLC35B3	chr6	-	8435460	8435800	8435671	8435800	8434617	8434663	8.22333e-07	3.86392e-05	0.695
614	XLOC_009409	VWA9	chr15	-	65903023	65903627	65903435	65903627	65897466	65897574	2.77266e-10	2.78165e-08	0.777
618	XLOC_003055	STOX1	chr10	+	70644015	70646374	70644015	70644215	70652344	70652816	0.00235324	0.0402544	0.27
627	XLOC_014681	NDUFAF7	chr2	+	37468720	37468934	37468720	37468780	37471005	37471116	0.00254554	0.0423724	-0.442
681	XLOC_020411	FAM86EP	chr4	-	3948870	3949947	3949816	3949947	3943486	3945099	1.80902e-11	2.31555e-09	0.873
724	XLOC_026526	VDAC3	chr8	+	42252601	42252654	42252601	42252651	42256229	42256382	2.14851e-11	2.65843e-09	0.661
798	XLOC_005750	BORCS5	chr12	+	12510012	12510443	12510012	12510052	12588561	12588719	1.33289e-09	1.15062e-07	1
825	XLOC_026711	ENY2	chr8	+	110346551	110346703	110346551	110346631	110348356	110348433	0.000387477	0.00927945	-0.175
837	XLOC_018129	LMF2	chr22	-	50944713	50944931	50944798	50944931	50944463	50944642	0.000597385	0.0134394	0.18
874	XLOC_011405	METTL23	chr17	+	74722911	74723295	74722911	74723260	74725771	74725876	0.000350235	0.00849721	0.402
879	XLOC_011405	METTL23	chr17	+	74722911	74723439	74722911	74723260	74729059	74729297	6.94312e-10	6.44321e-08	0.436
880	XLOC_011405	METTL23	chr17	+	74722911	74723439	74722911	74723295	74729059	74729297	1.26392e-05	0.000478741	0.298
913	XLOC_018708	SLC35G2	chr3	+	136537860	136538205	136537860	136538056	136573284	136574734	9.99201e-16	2.8531e-13	0.592
914	XLOC_018708	SLC35G2	chr3	+	136537860	136538470	136537860	136538056	136573284	136574734	0.00109411	0.0220726	0.263
917	XLOC_018160	THUMPD3	chr3	+	9404716	9405016	9404716	9404811	9406699	9407004	9.99201e-15	2.06057e-12	0.509
919	XLOC_025824	POLM	chr7	-	44118338	44118410	44118354	44118410	44116107	44116228	0.00164606	0.029984	0.258
949	XLOC_019518	NCK1-AS1	chr3	-	136580456	136580905	136580588	136580905	136565369	136565428	2.46877e-05	0.000840742	0.233
977	XLOC_003180	BTAF1	chr10	+	93718821	93719039	93718821	93718911	93719541	93719637	0.000288427	0.0071855	-0.239
981	XLOC_016696	TSHZ2	chr20	+	51870037	51873110	51870037	51872983	52103682	52111869	8.91124e-09	6.48599e-07	0.625
987	XLOC_021477	TENM2	chr5	+	167553758	167553971	167553758	167553944	167589615	167589762	8.53116e-06	0.000338637	-0.77
1009	XLOC_014925	INPP4A	chr2	+	99172015	99172271	99172015	99172154	99179927	99180100	6.2269e-05	0.00195727	0.376
1020	XLOC_029554	BEX1	chrX	-	102565510	102565974	102565823	102565974	102565285	102565361	7.20749e-09	5.35084e-07	0.459
1022	XLOC_029554	BEX1	chrX	-	102565513	102565974	102565823	102565974	102565285	102565361	1.28941e-12	1.99429e-10	0.418
1037	XLOC_000919	EFNA3	chr1	+	155048146	155048650	155048146	155048383	155057566	155057880	0.000143728	0.00387408	0.34
1049	XLOC_009600	LYSMD4	chr15	-	100271562	100272212	100271922	100272212	100271377	100271403	1.86635e-05	0.000666143	0.7
1050	XLOC_007310	FARP1	chr13	+	99047480	99056376	99047480	99047730	99061591	99061779	1.76525e-14	3.44875e-12	0.648
1051	XLOC_007310	FARP1	chr13	+	99047480	99060139	99047480	99047730	99061591	99061779	0	0	0.682
1099	XLOC_006698	RNF41	chr12	-	56615374	56615753	56615686	56615753	56610212	56610397	0.000183348	0.00479288	0.241
1165	XLOC_022817	RNF146	chr6	+	127587982	127588189	127587982	127588070	127601375	127601485	0.000450442	0.0106499	0.179
1195	XLOC_025384	DUS4L	chr7	+	107204401	107204692	107204401	107204504	107205032	107205121	4.01518e-06	0.000173307	0.728
1232	XLOC_016070	BAZ2B	chr2	-	160193972	160194283	160194077	160194283	160189050	160189197	1.42664e-13	2.52175e-11	0.891
1260	XLOC_016631	OSER1-AS1	chr20	+	42839599	42839996	42839599	42839717	42853460	42854819	0.00147998	0.0277459	0.306
1261	XLOC_003712	TMEM254-AS1	chr10	-	81820545	81820689	81820571	81820689	81813151	81813342	0.00158235	0.0293685	-0.629
1289	XLOC_019992	EXOC1	chr4	+	56719815	56720119	56719815	56719963	56724479	56724613	6.85804e-07	3.26372e-05	0.3
1310	XLOC_005271	EIF1AD	chr11	-	65769380	65769637	65769510	65769637	65767773	65767877	5.70912e-06	0.000240821	0.56
1311	XLOC_005271	EIF1AD	chr11	-	65769380	65769637	65769510	65769637	65767773	65767952	0.00278879	0.0460088	0.412
1312	XLOC_005271	EIF1AD	chr11	-	65769380	65769637	65769510	65769637	65767773	65767976	8.65974e-15	1.89088e-12	0.792
1318	XLOC_000302	IQCC	chr1	+	32671235	32671564	32671235	32671324	32671754	32671898	0.0023033	0.0397667	0.334
1340	XLOC_013818	ZNF558	chr19	-	8942754	8942980	8942884	8942980	8941993	8942077	3.65001e-10	3.56549e-08	0.627
1348	XLOC_027419	COMMD5	chr8	-	146078110	146078452	146078377	146078452	146075550	146076780	1.77332e-07	9.53996e-06	0.292
1374	XLOC_009887	PRRT2	chr16	+	29830875	29831831	29830875	29831223	29841794	29841995	0.00104229	0.0213755	0.325
1466	XLOC_001845	MKNK1	chr1	-	47069856	47069966	47069898	47069966	47059784	47059952	0.000740024	0.0161586	0.485
1472	XLOC_020680	TRMT10A	chr4	-	100484524	100484908	100484714	100484908	100480310	100480518	0.00198454	0.0355876	0.17
1484	XLOC_016487	SEC23B	chr20	+	18488187	18488698	18488187	18488313	18491465	18491700	5.83722e-08	3.6725e-06	0.461
1541	XLOC_010252	UNKL	chr16	-	1419934	1420358	1420130	1420358	1417656	1417859	0.0027824	0.0460088	0.269
1575	XLOC_000379	PPCS	chr1	+	42922164	42922395	42922164	42922299	42922917	42923021	3.25553e-07	1.63304e-05	0.542
1581	XLOC_006196	IFT81	chr12	+	110562139	110562666	110562139	110562248	110565164	110565329	1.28636e-08	9.00937e-07	0.344
1585	XLOC_000351	NDUFS5	chr1	+	39491966	39492074	39491966	39492070	39494394	39494612	7.38631e-13	1.19209e-10	-0.324
1620	XLOC_009448	PARP6	chr15	-	72552818	72553029	72552878	72553029	72551948	72552002	3.5414e-05	0.00116333	0.271
1651	XLOC_009908	PRR14	chr16	+	30665550	30666535	30665550	30665660	30666671	30666741	0.00200925	0.0358574	0.388
1667	XLOC_029284	PIGA	chrX	-	15349337	15350114	15349995	15350114	15344035	15344168	0.000127571	0.00353392	0.548
1668	XLOC_029284	PIGA	chrX	-	15349711	15350114	15349995	15350114	15344035	15344168	1.90155e-05	0.000672242	0.723
1690	XLOC_010843	ACAP1	chr17	+	7253445	7253918	7253445	7253556	7254268	7254318	0.00021135	0.00544814	0.615
1717	XLOC_013321	CLASRP	chr19	+	45571272	45571316	45571272	45571312	45571677	45571738	0.00250241	0.0420314	-0.393
1728	XLOC_009283	CDAN1	chr15	-	43019818	43019967	43019865	43019967	43018507	43018615	0.00175342	0.0317497	0.422
1769	XLOC_002781	ZNF669	chr1	-	247267240	247267674	247267498	247267674	247265288	247265415	6.27464e-05	0.00195727	0.139
1786	XLOC_014115	YIF1B	chr19	-	38806356	38806445	38806386	38806445	38800044	38800283	0.000750895	0.0162983	-0.374
1792	XLOC_009002	UBL7-AS1	chr15	+	74753605	74754372	74753605	74754368	74758376	74758471	0.00306258	0.0492134	0.529
1793	XLOC_009002	UBL7-AS1	chr15	+	74753605	74754439	74753605	74754368	74758376	74758471	0.000636855	0.014241	0.479
1826	XLOC_015224	PMS1	chr2	+	190728468	190728954	190728468	190728700	190732524	190732655	1.71902e-08	1.16018e-06	0.335
1857	XLOC_019014	TAMM41	chr3	-	11849808	11851156	11850990	11851156	11849306	11849369	0.000815743	0.0173031	0.188
1907	XLOC_022622	TRAM2-AS1	chr6	+	52442847	52443392	52442847	52443191	52444172	52444407	0.00177857	0.0320489	0.287
1927	XLOC_006107	SOCS2	chr12	+	93965456	93965962	93965456	93965690	93966460	93966812	7.19744e-06	0.000293592	0.377
1929	XLOC_005398	CCDC90B	chr11	-	82996595	82997450	82996915	82997450	82991183	82991303	5.0744e-09	3.84412e-07	0.337
1955	XLOC_012117	LOC146880	chr17	-	62778042	62781485	62781339	62781485	62777551	62777798	1.364e-08	9.37624e-07	0.3
1963	XLOC_018698	CDV3	chr3	+	133293277	133293600	133293277	133293436	133293882	133293959	0.000235251	0.00598118	0.475
1967	XLOC_014081	TYROBP	chr19	-	36399069	36399211	36399076	36399211	36398347	36398482	5.09758e-08	3.26245e-06	0.838
2008	XLOC_007948	SLC39A9	chr14	+	69865095	69865320	69865095	69865167	69890810	69890919	2.88248e-09	2.27655e-07	0.755
2040	XLOC_025848	HUS1	chr7	-	48019006	48019222	48019064	48019222	48018285	48018413	0.00164783	0.029984	0.175
2064	XLOC_009871	ATXN2L	chr16	+	28847253	28847497	28847253	28847443	28848048	28848558	7.73179e-10	7.0001e-08	0.507
2068	XLOC_003096	KAT6B	chr10	+	76735156	76736088	76735156	76735539	76737073	76737195	1.95722e-07	1.03789e-05	0.513
2070	XLOC_012074	SKA2	chr17	-	57232316	57232800	57232491	57232800	57187307	57189706	2.2138e-05	0.000768004	0.449
2099	XLOC_014593	RDH14	chr2	+	18732901	18742323	18732901	18741957	18745086	18745292	0.000441138	0.0104968	-0.66
2160	XLOC_004352	INCENP	chr11	+	61913100	61913235	61913100	61913223	61914129	61914374	1.57332e-05	0.000578233	0.265
2211	XLOC_015403	DIS3L2	chr2	+	232995328	232995653	232995328	232995429	233028168	233028342	9.39625e-08	5.36598e-06	0.569
2216	XLOC_023625	ZBTB2	chr6	-	151712014	151712835	151712554	151712835	151694599	151694784	1.33698e-07	7.40729e-06	0.538
2228	XLOC_022382	ZSCAN26	chr6	+	28239631	28240113	28239631	28239712	28240446	28240564	0.00093504	0.0192826	0.214
2255	XLOC_012712	FBXO15	chr18	-	71814775	71815100	71814904	71815100	71807436	71807547	0.00202709	0.0360026	0.478
2300	XLOC_007788	DCAF11	chr14	+	24583905	24584502	24583905	24584133	24584751	24584958	8.88178e-16	2.74743e-13	0.293
2302	XLOC_007788	DCAF11	chr14	+	24584751	24584958	24584751	24584935	24586180	24586253	9.03211e-05	0.00257902	0.409
2348	XLOC_004804	SIRT3	chr11	-	236047	236362	236193	236362	233342	233534	1.25633e-05	0.000478741	0.452
2431	XLOC_015283	ZDBF2	chr2	+	207139364	207139803	207139364	207139670	207144263	207144316	0.000146099	0.00390158	-0.256
2483	XLOC_027040	TM2D2	chr8	-	38853731	38854041	38853937	38854041	38852836	38853313	0.00105437	0.0215044	0.365
2489	XLOC_011921	BRCA1	chr17	-	41277287	41277500	41277293	41277500	41276033	41276132	0.000919224	0.0190623	0.427
2532	XLOC_012391	RBBP8	chr18	+	20513838	20514122	20513838	20514041	20516716	20516923	8.88793e-05	0.00255752	0.326
2577	XLOC_023239	C6orf1	chr6	-	34216503	34216885	34216755	34216885	34215457	34215641	0.00151751	0.0283065	0.117
2598	XLOC_007988	ZC2HC1C	chr14	+	75537257	75538614	75537257	75538099	75544234	75546690	3.17374e-07	1.61382e-05	0.394
2612	XLOC_018134	CPT1B	chr22	-	51007595	51007850	51007764	51007850	51007289	51007510	0.00222412	0.0391276	0.2
2625	XLOC_008278	AP1G2	chr14	-	24035024	24035369	24035272	24035369	24034814	24034910	4.63991e-05	0.00147748	0.313
2661	XLOC_004290	TMX2	chr11	+	57529233	57529591	57529233	57529518	57556508	57556627	3.77476e-15	9.34127e-13	0.251
2662	XLOC_004290	TMX2	chr11	+	57529233	57529591	57529233	57529518	57558856	57559145	2.07394e-08	1.37473e-06	0.285
2666	XLOC_004290	TMX2	chr11	+	57529233	57529591	57529233	57529518	57563048	57563201	9.29182e-11	1.01445e-08	0.462
2680	XLOC_014747	VRK2	chr2	+	58273776	58274003	58273776	58273956	58275961	58276102	0.00234594	0.0402544	0.323
2782	XLOC_001768	EPHA10	chr1	-	38185085	38185279	38185179	38185279	38184332	38184488	0.00145994	0.0277459	0.518
2816	XLOC_021144	SCAMP1	chr5	+	77745756	77745859	77745756	77745857	77755067	77755185	1.75529e-05	0.000632586	-0.273
2817	XLOC_021144	SCAMP1	chr5	+	77745756	77745861	77745756	77745857	77755067	77755185	7.02706e-05	0.00213807	-0.321
2830	XLOC_011425	ENGASE	chr17	+	77077979	77078959	77077979	77078145	77079101	77079205	0.00289517	0.0469295	0.301
2863	XLOC_007779	THTPA	chr14	+	24025190	24026243	24025190	24025552	24027903	24028790	6.03966e-08	3.67528e-06	0.291
2864	XLOC_007779	THTPA	chr14	+	24025190	24026248	24025190	24025552	24027903	24028790	3.37744e-07	1.67161e-05	0.3
2880	XLOC_013142	ZNF30	chr19	+	35417806	35418186	35417806	35418120	35420787	35420860	9.73778e-05	0.00275929	0.31
2891	XLOC_009472	ULK3	chr15	-	75130091	75130139	75130097	75130139	75129709	75129776	6.56608e-12	8.70475e-10	0.58
2919	XLOC_022712	CASP8AP2	chr6	+	90539618	90539825	90539618	90539653	90556280	90556363	0.000583769	0.0132942	0.644
2930	XLOC_025718	TMEM196	chr7	-	19812160	19813608	19812172	19813608	19769004	19769061	0.000187751	0.00487365	0.145
2957	XLOC_001498	CHD5	chr1	-	6208913	6209135	6208939	6209135	6206724	6206931	5.17375e-06	0.000220746	0.367
2989	XLOC_014813	ALMS1	chr2	+	73716760	73718625	73716760	73717285	73746901	73747143	2.59935e-05	0.000877163	0.402
3029	XLOC_016722	STX16	chr20	+	57226308	57227194	57226308	57227143	57242545	57242653	7.68037e-08	4.52532e-06	0.518
3041	XLOC_023377	LINC00680-GUSBP4	chr6	-	58275635	58276289	58276136	58276289	58275150	58275346	0.000858504	0.0180043	0.602
3054	XLOC_017360	ATP5J	chr21	-	27107249	27107965	27107625	27107965	27101941	27102112	0.000580169	0.0132937	-0.21
3056	XLOC_017360	ATP5J	chr21	-	27107299	27107965	27107625	27107965	27101941	27102112	0.000310322	0.00767944	-0.18
3058	XLOC_017360	ATP5J	chr21	-	27107625	27107965	27107797	27107965	27101941	27102112	1.08811e-08	7.76742e-07	0.628
3132	XLOC_025572	ZNF212	chr7	+	148984655	148985648	148984655	148984867	148987028	148987129	0.000101978	0.00286775	0.475
3133	XLOC_025572	ZNF212	chr7	+	148984655	148985771	148984655	148984867	148987028	148987129	0.000171585	0.00451719	0.455
3200	XLOC_029433	FAM104B	chrX	-	55187407	55187628	55187569	55187628	55185561	55185661	7.23954e-05	0.00218481	0.326
3290	XLOC_029537	TRMT2B	chrX	-	100306772	100307105	100306805	100307105	100296305	100296360	0.00290892	0.0469474	0.405
3301	XLOC_009016	NEIL1	chr15	+	75639959	75640367	75639959	75640340	75641224	75641680	0.00087986	0.0183485	0.556
3365	XLOC_021714	PAIP1	chr5	-	43556683	43557195	43556920	43557195	43555931	43556101	0.00132171	0.0256869	0.253
3394	XLOC_009819	LOC81691	chr16	+	20817766	20818139	20817766	20818027	20818273	20818413	3.51e-05	0.00116331	0.362
3403	XLOC_018845	ACTL6A	chr3	+	179280667	179280953	179280667	179280761	179287611	179287688	0.000728494	0.016001	0.149
3463	XLOC_014220	ZNF229	chr19	-	44936326	44936541	44936414	44936541	44930422	44934717	0.00242792	0.0409656	0.61
3531	XLOC_021087	SREK1	chr5	+	65458241	65458420	65458241	65458311	65459619	65459750	0.000552379	0.0128152	0.137
3537	XLOC_001743	SFPQ	chr1	-	35644261	35652723	35646735	35652723	35643589	35643637	1.15499e-09	1.02079e-07	0.855
3557	XLOC_000183	OTUD3	chr1	+	20208887	20209227	20208887	20209213	20216877	20217026	0.00228399	0.0396176	0.217
3565	XLOC_021572	CTC-338M12.4	chr5	+	180690628	180690790	180690628	180690767	180691052	180691567	0.000255755	0.00645825	0.381
3570	XLOC_008038	C14orf159	chr14	+	91580978	91581565	91580978	91581338	91623982	91624034	7.67294e-05	0.00227855	0.419
3581	XLOC_027663	RMI1	chr9	+	86595636	86595919	86595636	86595806	86614623	86614712	0.00283504	0.0463598	0.202
3590	XLOC_007901	JKAMP	chr14	+	59951160	59951834	59951160	59951311	59953430	59953522	6.93745e-05	0.00212825	0.125
3591	XLOC_007901	JKAMP	chr14	+	59951160	59951834	59951160	59951311	59954391	59954546	1.69503e-09	1.39822e-07	0.73
3634	XLOC_018316	ZNF501	chr3	+	44771097	44771416	44771097	44771214	44772967	44773052	1.25597e-05	0.000478741	0.297
3645	XLOC_017772	SERHL2	chr22	+	42967126	42967907	42967126	42967209	42968441	42968535	2.71806e-11	3.25466e-09	1
3686	XLOC_023119	ZSCAN12	chr6	-	28351188	28359519	28358194	28359519	28349967	28350386	2.41573e-12	3.58688e-10	0.748
3687	XLOC_023119	ZSCAN12	chr6	-	28351188	28359519	28358372	28359519	28349967	28350386	3.46392e-11	4.01814e-09	0.622
3688	XLOC_023119	ZSCAN12	chr6	-	28358194	28359519	28358372	28359519	28349967	28350386	4.48842e-05	0.00144878	0.507
3699	XLOC_027216	UQCRB	chr8	-	97243453	97243743	97243606	97243743	97238903	97243360	1.31485e-06	5.90498e-05	0.435
3726	XLOC_008071	GSKIP	chr14	+	96846024	96846125	96846024	96846092	96848583	96848842	0.000787624	0.0168027	-0.422
3730	XLOC_002645	BPNT1	chr1	-	220262985	220263195	220263027	220263195	220247308	220247413	1.38651e-09	1.16971e-07	0.625
3751	XLOC_014219	ZNF285	chr19	-	44896369	44896630	44896511	44896630	44889153	44892264	6.14931e-06	0.000253625	-0.469
3756	XLOC_016439	PANK2	chr20	+	3888572	3888925	3888572	3888782	3891223	3891477	3.26146e-08	2.12395e-06	0.338
3762	XLOC_003121	TMEM254	chr10	+	81839000	81839448	81839000	81839063	81841395	81841490	5.34528e-07	2.59781e-05	0.623
3765	XLOC_025491	CALD1	chr7	+	134617738	134618828	134617738	134618141	134620438	134620516	1.40398e-05	0.000521157	0.687
3786	XLOC_008093	MEG3	chr14	+	101295370	101296124	101295370	101296086	101297757	101297871	0	0	0.281
3787	XLOC_008093	MEG3	chr14	+	101295370	101296124	101295370	101296086	101298848	101298978	0	0	0.744
3788	XLOC_008093	MEG3	chr14	+	101295370	101296124	101295370	101296086	101302503	101302637	0	0	0.948
3817	XLOC_019436	PARP9	chr3	-	122277175	122277314	122277280	122277314	122274132	122274968	0.00225773	0.039346	-0.147
3866	XLOC_007738	APEX1	chr14	+	20923289	20923548	20923289	20923487	20923736	20923862	6.43929e-15	1.49392e-12	0.708
3867	XLOC_007738	APEX1	chr14	+	20923289	20923553	20923289	20923487	20923736	20923862	0.00146715	0.0277459	0.125
3868	XLOC_007738	APEX1	chr14	+	20923289	20923548	20923289	20923497	20923736	20923862	3.00093e-13	5.06339e-11	0.456
3869	XLOC_007738	APEX1	chr14	+	20923289	20923553	20923289	20923497	20923736	20923862	0.00127604	0.0250616	0.167
3916	XLOC_028106	APTX	chr9	-	33001330	33001639	33001513	33001639	32989756	32989893	6.09723e-12	8.38257e-10	0.628
3924	XLOC_012258	OXLD1	chr17	-	79633175	79633667	79633547	79633667	79632065	79632614	5.21899e-10	4.96741e-08	0.579
3928	XLOC_012258	OXLD1	chr17	-	79633179	79633667	79633547	79633667	79632065	79632614	6.52811e-14	1.21162e-11	0.679
3931	XLOC_012258	OXLD1	chr17	-	79633184	79633667	79633547	79633667	79632065	79632614	0	0	0.713
3933	XLOC_012258	OXLD1	chr17	-	79633193	79633667	79633547	79633667	79632065	79632614	0	0	0.727
3934	XLOC_012258	OXLD1	chr17	-	79633306	79633667	79633547	79633667	79632065	79632614	7.77156e-16	2.62255e-13	0.691
3971	XLOC_019787	PIGG	chr4	+	492988	493836	492988	493278	494184	494390	2.25796e-05	0.00077607	0.147
4025	XLOC_013140	ZNF302	chr19	+	35168543	35168767	35168543	35168738	35169641	35169718	2.28987e-07	1.19718e-05	0.247
4026	XLOC_013140	ZNF302	chr19	+	35168543	35169008	35168543	35168738	35169641	35169718	0.00110137	0.0220989	0.236
4046	XLOC_026210	C7orf49	chr7	-	134853537	134853812	134853720	134853812	134852483	134852559	0.000713565	0.0157664	0.334
4090	XLOC_004186	C11orf74	chr11	+	36616042	36616311	36616042	36616191	36631630	36631789	0.00014359	0.00387408	0.302
4104	XLOC_015019	TMEM177	chr2	+	120436742	120436852	120436742	120436801	120438407	120439694	0.000114642	0.00319962	0.581
4105	XLOC_015019	TMEM177	chr2	+	120436742	120437193	120436742	120436801	120438407	120439694	0.000504454	0.0117769	0.558
4123	XLOC_009425	AAGAB	chr15	-	67546751	67547074	67546896	67547074	67528967	67529158	8.57539e-06	0.000338637	0.166
4136	XLOC_018567	C3orf52	chr3	+	111835488	111835753	111835488	111835714	111838315	111838409	0.00133185	0.0257492	0.335
4160	XLOC_007021	NCOR2	chr12	-	124811954	124812179	124812092	124812179	124810736	124810916	0.000259606	0.00651121	-0.249
4175	XLOC_000225	RCAN3	chr1	+	24829386	24829640	24829386	24829607	24857707	24857881	0	0	0.856
4212	XLOC_014441	LAIR1	chr19	-	54872522	54872816	54872616	54872816	54871628	54871679	0.00251972	0.0421316	0.313
4302	XLOC_010009	RSPRY1	chr16	+	57220195	57220962	57220195	57220341	57238415	57238920	0.00285594	0.0464968	0.522
4305	XLOC_010009	RSPRY1	chr16	+	57220195	57220962	57220195	57220697	57238415	57238920	0.00162228	0.0298153	0.338
4334	XLOC_017324	PCNT	chr21	+	47851442	47852129	47851442	47851892	47855816	47856061	0.000137823	0.00378962	0.391
4365	XLOC_029440	SPIN2B	chrX	-	57147670	57147979	57147725	57147979	57146114	57147064	0.000319691	0.00780718	0.441
4367	XLOC_027821	PTGS1	chr9	+	125133891	125134173	125133891	125134113	125140177	125140294	6.42329e-05	0.00198694	-0.741
4393	XLOC_021951	LOC553103	chr5	-	131681332	131685650	131685507	131685650	131670477	131670619	0	0	0.875
4395	XLOC_008889	USP8	chr15	+	50716573	50716851	50716573	50716711	50731205	50731374	0.00125657	0.0248105	0.165
4415	XLOC_005237	MEN1	chr11	-	64577985	64578035	64577997	64578035	64577121	64577604	1.08207e-07	6.08583e-06	-0.544
4423	XLOC_026810	GRINA	chr8	+	145064225	145064479	145064225	145064367	145065367	145065770	0.00238236	0.0405656	0.167
4427	XLOC_025460	STRIP2	chr7	+	129096279	129097805	129096279	129096483	129098055	129098291	0.000786528	0.0168027	0.228
4432	XLOC_029305	CXorf23	chrX	-	19955535	19955650	19955622	19955650	19947902	19948058	0.00147259	0.0277459	-0.312
4438	XLOC_018135	ARSA	chr22	-	51066325	51066601	51066418	51066601	51065983	51066220	8.83341e-06	0.000345154	0.658
4447	XLOC_002407	TMCO1	chr1	-	165737718	165738159	165737995	165738159	165737428	165737506	0	0	0.68
4455	XLOC_019363	CBLB	chr3	-	105587579	105587887	105587755	105587887	105586253	105586435	0.00130796	0.0255533	0.359
4515	XLOC_021447	CNOT8	chr5	+	154238198	154238376	154238198	154238328	154250220	154250382	6.86708e-11	7.72443e-09	0.887
4523	XLOC_021030	FBXO4	chr5	+	41925353	41926492	41925353	41925600	41927114	41927350	0.000373582	0.00900477	0.157
4556	XLOC_023573	MAP7	chr6	-	136847499	136847848	136847730	136847848	136742838	136742937	0.00143043	0.0273698	0.669
4633	XLOC_016948	BCL2L1	chr20	-	30311537	30311758	30311666	30311758	30309457	30310151	4.65693e-05	0.00147748	0.455
4658	XLOC_005240	ATG2A	chr11	-	64669981	64670152	64669987	64670152	64669731	64669858	0.00280298	0.0460383	0.345
4691	XLOC_025618	RNF32	chr7	+	156433440	156433698	156433440	156433649	156436494	156436586	0.00142152	0.0273402	0.762
4726	XLOC_015028	TSN	chr2	+	122513120	122513529	122513120	122513421	122518984	122519100	1.0472e-06	4.85899e-05	0.348
4737	XLOC_009174	NIPA2	chr15	-	23034120	23034427	23034146	23034427	23027800	23027922	0.00121336	0.0240855	0.243
4889	XLOC_009872	SH2B1	chr16	+	28883854	28884079	28883854	28884026	28884767	28885534	7.61478e-05	0.00227855	0.591
4983	XLOC_012128	C17orf58	chr17	-	65989016	65989351	65989159	65989351	65987214	65988219	0.000144026	0.00387408	0.398
4986	XLOC_002370	DCAF8	chr1	-	160232065	160232350	160232238	160232350	160209486	160210160	0.00108129	0.021933	0.684
4987	XLOC_002370	DCAF8	chr1	-	160232065	160232350	160232238	160232350	160213749	160213824	8.39576e-05	0.00243477	0.55
4995	XLOC_009598	TTC23	chr15	-	99789375	99790004	99789826	99790004	99768737	99768937	2.48429e-07	1.28079e-05	0.9
4996	XLOC_009598	TTC23	chr15	-	99789621	99790004	99789826	99790004	99768737	99768937	1.36959e-05	0.000513529	0.834
4997	XLOC_009598	TTC23	chr15	-	99789375	99789824	99789621	99789824	99781569	99781764	8.54358e-06	0.000338637	0.9
5012	XLOC_001832	MUTYH	chr1	-	45805570	45805788	45805647	45805788	45800062	45800183	1.60035e-05	0.0005824	0.633
MXE splicing type
ID	GeneID	geneSymbol	chr	strand	1stExonStart_0base	1stExonEnd	2ndExonStart_0base	2ndExonEnd	upstreamES	upstreamEE	downstreamES	downstreamEE	PValue	FDR	IncLevelDifference
2	XLOC_025295	TRRAP	chr7	+	98503799	98503878	98506350	98506585	98501001	98501140	98507678	98508042	0.00235349	0.0461127	-0.217
7	XLOC_020307	KLHL2	chr4	+	166159929	166160051	166184348	166184511	166149958	166150065	166215510	166215620	0.0025345	0.0485578	-0.183
13	XLOC_005028	DCDC5	chr11	-	31262996	31263163	31287053	31287147	31159145	31159331	31327161	31327324	0.00246132	0.0475222	-0.28
27	XLOC_002301	YY1AP1	chr1	-	155640110	155640255	155642350	155642522	155638417	155638568	155644800	155644887	8.32211e-07	6.60851e-05	-0.211
28	XLOC_002301	YY1AP1	chr1	-	155640110	155640255	155644800	155644887	155638417	155638568	155646338	155646537	6.27746e-10	1.00285e-07	-0.234
30	XLOC_002301	YY1AP1	chr1	-	155642350	155642522	155644800	155644887	155640110	155640255	155646338	155646537	0.000390769	0.0118264	-0.16
31	XLOC_002301	YY1AP1	chr1	-	155650206	155650247	155657861	155657992	155649199	155649303	155658449	155658568	6.49148e-05	0.00280231	0.264
62	XLOC_002038	DPH5	chr1	-	101458192	101458296	101460665	101460705	101455179	101456184	101467022	101467143	0.00245144	0.0475222	0.155
73	XLOC_011051	GGNBP2	chr17	+	34901467	34901666	34910660	34910741	34900736	34900946	34912922	34913176	9.81824e-08	9.92226e-06	-0.209
97	XLOC_011945	GPATCH8	chr17	-	42541839	42541912	42552196	42552271	42513845	42513913	42580693	42580970	4.72423e-07	4.05897e-05	-0.334
108	XLOC_021507	ATP6V0E1	chr5	+	172421777	172421825	172447240	172447370	172410762	172410967	172461401	172461900	3.7159e-05	0.00173111	0.155
121	XLOC_010728	MTHFSD	chr16	-	86585638	86585752	86588250	86588354	86582069	86582183	86588774	86588841	0.00255479	0.048772	-0.202
161	XLOC_013856	YIPF2	chr19	-	11034508	11034675	11034751	11034868	11034170	11034353	11036361	11036449	0.000880334	0.0222353	-0.142
175	XLOC_005591	TMEM218	chr11	-	124980386	124980445	124980539	124980642	124972629	124972705	124981482	124981659	5.58638e-08	6.22941e-06	-0.591
176	XLOC_010916	MPRIP	chr17	+	16979023	16979101	16981324	16981390	16945738	16946285	17030015	17030167	0.000164898	0.00593973	-0.196
224	XLOC_011836	SMARCE1	chr17	-	38798706	38798811	38801827	38801871	38793743	38793824	38802047	38802099	1.06359e-13	3.18531e-11	-0.317
227	XLOC_027544	CLTA	chr9	+	36197547	36197585	36198975	36199093	36190852	36191270	36204064	36204176	0	0	0.296
233	XLOC_023528	TBC1D32	chr6	-	121491550	121491673	121526220	121526309	121482093	121482202	121544381	121544498	0.00235358	0.0461127	0.246
250	XLOC_001877	LRP8	chr1	-	53741302	53741425	53746258	53746387	53736898	53737018	53755238	53755361	0.000790834	0.0202184	0.374
252	XLOC_003571	2021-03-08	chr10	-	45956678	45956859	45959686	45959775	45954567	45954715	45984814	45984865	0.00158156	0.0346121	-0.195
290	XLOC_009231	EMC7	chr15	-	34380253	34380334	34382517	34382656	34376223	34376687	34388095	34388215	0.000141578	0.00518888	0.193
331	XLOC_023648	SOD2	chr6	-	160103505	160103670	160105885	160106065	160100148	160100330	160109157	160109274	2.4497e-06	0.000177088	0.123
379	XLOC_018387	MAPKAPK3	chr3	+	50677796	50677936	50679137	50679202	50654944	50655215	50679683	50679763	4.30802e-05	0.00199808	0.332
438	XLOC_015330	ARPC2	chr2	+	219082185	219082267	219090642	219090677	219081816	219081977	219093460	219093573	8.36664e-13	2.37025e-10	-0.29
453	XLOC_009368	GTF2A2	chr15	-	59934334	59934461	59942867	59942972	59930260	59931356	59944404	59944525	0.00199067	0.0414013	-0.149
462	XLOC_016222	NDUFS1	chr2	-	207006664	207006793	207007409	207007555	207003208	207003338	207008741	207008856	0.000188325	0.00660209	0.165
471	XLOC_001202	ZC3H11A	chr1	+	203770702	203772144	203786053	203786252	203764666	203764922	203787697	203787817	1.45977e-11	2.95544e-09	-0.164
508	XLOC_000437	UQCRH	chr1	+	46774772	46774799	46775826	46775988	46769284	46769492	46782223	46782449	4.44089e-16	1.79036e-13	-0.271
517	XLOC_015837	REEP1	chr2	-	86491087	86491164	86509292	86509365	86481816	86481937	86564601	86564777	6.60859e-07	5.45443e-05	0.242
520	XLOC_017283	NDUFV3	chr21	+	44317036	44317157	44323291	44324386	44313377	44313491	44328973	44329773	1.59695e-06	0.000120426	-0.164
576	XLOC_026508	PLEKHA2	chr8	+	38814840	38814904	38826109	38826187	38810814	38810885	38826938	38831430	0.000414319	0.0122681	-0.32
590	XLOC_019632	PHC3	chr3	-	169854206	169854453	169863210	169863309	169846471	169847340	169866873	169867032	1.64218e-07	1.59382e-05	-0.301
637	XLOC_010236	C16orf13	chr16	-	685280	685340	685611	685774	684888	684956	686093	686366	3.3876e-05	0.0015995	0.283
660	XLOC_008287	PSME2	chr14	-	24613183	24613238	24613400	24613468	24612793	24612880	24613608	24613677	2.38073e-11	4.45621e-09	-0.265
666	XLOC_018664	RAB7A	chr3	+	128514202	128514263	128516785	128516912	128444978	128445202	128525214	128525433	1.17121e-05	0.000678264	0.204
673	XLOC_018739	U2SURP	chr3	+	142769780	142769891	142772517	142772636	142761958	142762118	142773784	142773961	0.000628239	0.0169722	0.161
675	XLOC_017640	CCDC117	chr22	+	29169712	29169766	29176935	29177160	29168661	29169022	29179495	29179633	0.00132159	0.0302465	0.223
680	XLOC_008381	NIN	chr14	-	51288591	51288795	51297181	51297235	51273454	51273536	51297723	51297899	3.69014e-07	3.30598e-05	0.281
724	XLOC_012617	INO80C	chr18	-	33067349	33067403	33069295	33069349	33060416	33060527	33077682	33077955	0.000577294	0.0159242	0.459
729	XLOC_016959	CDK5RAP1	chr20	-	31979947	31980048	31984566	31984890	31975128	31975339	31989233	31989375	0.00156926	0.0345566	0.241
760	XLOC_014607	FAM228B	chr2	+	24369799	24369956	24384375	24384483	24362239	24362320	24387067	24387204	0.000110143	0.00426022	0.472
768	XLOC_003640	DNAJC12	chr10	-	69571281	69571421	69583071	69583150	69565340	69565545	69597691	69597937	0.000330998	0.0103568	-0.175
873	XLOC_012372	CEP192	chr18	+	13040828	13040955	13042202	13042349	13030463	13030607	13048857	13049680	0.000352755	0.0108836	0.642
893	XLOC_022093	ATOX1	chr5	-	151125839	151126010	151131264	151131340	151108562	151110038	151138106	151138210	9.72297e-05	0.00386046	-0.391
932	XLOC_003804	CWF19L1	chr10	-	102016018	102016233	102020722	102020785	102013177	102013296	102021735	102021820	0.00216533	0.0437283	-0.252
943	XLOC_011741	NUFIP2	chr17	-	27594515	27594548	27613009	27614734	27582853	27591609	27620800	27621166	1.98117e-11	3.84567e-09	0.279
966	XLOC_009178	HERC2P2	chr15	-	23285704	23285752	23293372	23293512	23282264	23283153	23295540	23295666	0.0010489	0.0253916	0.292
976	XLOC_002990	MAPK8	chr10	+	49632130	49632202	49632556	49632628	49628197	49628363	49633930	49634113	0.00113839	0.0270153	-0.274
986	XLOC_010826	RPAIN	chr17	+	5329555	5329619	5331390	5331531	5329290	5329402	5335861	5336340	0.000111082	0.00426507	0.228
1001	XLOC_025357	ORAI2	chr7	+	102076671	102076780	102079390	102079628	102073976	102074108	102086959	102097268	4.02234e-12	9.36937e-10	-0.304
1007	XLOC_023240	NUDT3	chr6	-	34261227	34261312	34263417	34263462	34254972	34256708	34309638	34309749	0.000845677	0.0214116	0.181
1009	XLOC_023240	NUDT3	chr6	-	34263417	34263462	34309638	34309749	34261227	34261312	34360040	34360457	5.41606e-10	9.15663e-08	0.323
1037	XLOC_004720	ARHGEF12	chr11	+	120302479	120302620	120308016	120308091	120300148	120300226	120310837	120310930	9.24233e-06	0.000566865	0.225
1054	XLOC_012691	PIGN	chr18	-	59829485	59829562	59830763	59830889	59828365	59828618	59854076	59854289	0.00235332	0.0461127	0.356
1075	XLOC_025123	SUMF2	chr7	+	56141866	56141911	56142278	56142429	56140689	56140804	56144526	56144582	2.44286e-05	0.00120824	-0.208
1080	XLOC_007858	KLHDC2	chr14	+	50246465	50246524	50246930	50247040	50246312	50246393	50247420	50247493	0.000653605	0.0174773	0.162
1090	XLOC_018211	OXNAD1	chr3	+	16327848	16327955	16336362	16336504	16313651	16313828	16343132	16343375	0.000159736	0.00579359	-0.215
1098	XLOC_010772	FAM57A	chr17	+	636337	636421	643744	643840	635662	636009	644540	645292	0.000172478	0.00619149	0.404
1099	XLOC_006726	DDIT3	chr12	-	57911051	57911207	57911488	57911536	57910370	57910963	57914200	57914300	5.08883e-05	0.00228932	-0.144
1167	XLOC_027114	SNHG6	chr8	-	67834558	67834627	67834848	67834960	67834164	67834349	67837671	67837777	0.00129315	0.0297907	-0.314
1173	XLOC_017787	NUP50	chr22	+	45574118	45574781	45577166	45577248	45571774	45571961	45579282	45579401	0.00011578	0.00439711	0.253
1207	XLOC_001402	SCCPDH	chr1	+	246890193	246890306	246899276	246899357	246887351	246887914	246903473	246903603	0.000533274	0.014957	0.159
1208	XLOC_006060	CNOT2	chr12	+	70671911	70672054	70704674	70704797	70636773	70637260	70713077	70713144	0.00207278	0.0424353	-0.138
1209	XLOC_006060	CNOT2	chr12	+	70704674	70704797	70713077	70713144	70671911	70672054	70723202	70723350	0	0	-0.42
1215	XLOC_008271	SLC22A17	chr14	-	23816309	23816421	23817099	23817205	23815519	23816145	23817369	23817515	0.00144719	0.0326224	-0.138
1258	XLOC_001219	SRGAP2	chr1	+	206628223	206628370	206631968	206632293	206626545	206626726	206634381	206637783	7.96191e-05	0.0032857	-0.497
1270	XLOC_022894	GINM1	chr6	+	149893642	149893739	149899957	149900109	149893420	149893480	149900969	149901126	5.41519e-05	0.00238653	0.191
1283	XLOC_020411	FAM86EP	chr4	-	3948870	3949947	3952865	3952946	3943486	3945099	3954837	3954900	0.000138662	0.00509985	0.401
1284	XLOC_020411	FAM86EP	chr4	-	3949816	3949947	3952865	3952946	3943486	3945099	3954837	3954900	3.12626e-05	0.00148952	0.425
1292	XLOC_013303	ZNF227	chr19	+	44721943	44722005	44732598	44732725	44717239	44717397	44738854	44741421	7.20699e-11	1.32533e-08	-0.487
1293	XLOC_013303	ZNF227	chr19	+	44721943	44722005	44732598	44732786	44717242	44717397	44738854	44741421	1.13668e-09	1.65482e-07	-0.471
1297	XLOC_021980	H2AFY	chr5	-	134686512	134686603	134688635	134688735	134681657	134681747	134696186	134696297	4.42384e-09	5.65496e-07	0.168
1318	XLOC_001246	HHAT	chr1	+	210522276	210522410	210536195	210536263	210505113	210505176	210560811	210560925	2.58043e-05	0.00125805	0.34
1340	XLOC_012277	CSNK1D	chr17	-	80210891	80211120	80213304	80213453	80210309	80210480	80223561	80223672	5.17791e-05	0.00231944	-0.224
1345	XLOC_016461	PLCB4	chr20	+	9076933	9076989	9198036	9198099	9049149	9049550	9288446	9288545	5.64283e-07	4.73185e-05	0.231
1367	XLOC_008680	SNRPN	chr15	+	25219457	25219603	25221451	25221563	25213078	25213229	25222023	25222176	8.27971e-12	1.80808e-09	-0.227
1368	XLOC_008680	SNRPN	chr15	+	25219457	25219603	25222023	25222176	25213078	25213229	25222924	25223063	1.98028e-07	1.88703e-05	-0.183
1376	XLOC_025449	CALU	chr7	+	128394315	128394509	128394582	128394776	128388626	128388858	128398924	128399091	7.49995e-05	0.00312282	0.156
1418	XLOC_007322	PCCA	chr13	+	100888095	100888132	100909848	100909927	100861585	100861717	100914982	100915085	0.00148005	0.0331492	0.249
1419	XLOC_007322	PCCA	chr13	+	100888095	100888132	100914982	100915085	100861585	100861717	100920942	100921037	0.00160381	0.034902	0.215
1437	XLOC_010395	RPS15A	chr16	-	18796059	18796145	18799384	18799464	18794276	18794424	18800302	18800440	0.00064716	0.0174331	-0.138
1443	XLOC_026350	MCPH1	chr8	+	6272285	6272404	6289019	6289107	6266799	6266891	6293568	6293683	4.36907e-07	3.81638e-05	0.265
1465	XLOC_027666	LOC389765	chr9	+	88437794	88437995	88444377	88444521	88420916	88421048	88445238	88445491	5.69756e-06	0.000366392	0.422
1469	XLOC_022020	PFDN1	chr5	-	139661033	139661118	139680000	139680167	139624634	139625642	139682625	139682689	0.00163328	0.0352991	0.176
1495	XLOC_026337	FBXO25	chr8	+	363072	363213	381340	381444	356807	357066	385614	385707	1.99846e-09	2.83079e-07	0.202
1526	XLOC_023657	AGPAT4	chr6	-	161575180	161575342	161587279	161587449	161574377	161574531	161653067	161653334	1.97854e-05	0.00102048	-0.261
1544	XLOC_018268	OXSR1	chr3	+	38278329	38278452	38284233	38284269	38271855	38271921	38287565	38287712	0.000769389	0.0198151	0.217
1600	XLOC_006818	POC1B	chr12	-	89865944	89866052	89885712	89885892	89864137	89864271	89890947	89891119	8.64165e-05	0.00350478	0.383
1601	XLOC_006818	POC1B	chr12	-	89865944	89866052	89885712	89885892	89864137	89864271	89918896	89918981	0.000584187	0.01603	0.533
1656	XLOC_027550	ZCCHC7	chr9	+	37126308	37126939	37302184	37302228	37120468	37120624	37304184	37304310	0.00050323	0.0142564	0.167
1701	XLOC_012606	B4GALT6	chr18	-	29237938	29238052	29246218	29246335	29225317	29225442	29264274	29264686	0.000318202	0.00998622	0.218
1718	XLOC_021111	MCCC2	chr5	+	70888752	70888819	70892106	70892191	70883114	70883381	70895485	70895587	1.12321e-05	0.00066143	0.28
1731	XLOC_023061	PRL	chr6	-	22292766	22292874	22294637	22294813	22290402	22290582	22297183	22297308	7.27628e-07	5.90579e-05	0.172
1736	XLOC_012834	HSD11B1L	chr19	+	5684829	5684916	5684975	5685130	5680775	5681282	5686910	5687002	2.09963e-05	0.0010632	0.333
1744	XLOC_011659	ZSWIM7	chr17	-	15884353	15884458	15890579	15890682	15879874	15881477	15897070	15897092	1.64553e-05	0.000884537	-0.248
1770	XLOC_017469	RSPH1	chr21	-	43906480	43906571	43912867	43912973	43896007	43896157	43916242	43916464	7.27601e-05	0.00305069	0.646
1813	XLOC_022404	HLA-A	chr6	+	29911898	29912174	29912276	29912393	29911044	29911320	29912835	29912868	0.00110333	0.0264648	-0.178
1821	XLOC_015377	RHBDD1	chr2	+	227702788	227702870	227704124	227704343	227700670	227700803	227729319	227729842	0.0016743	0.0360369	-0.215
1822	XLOC_015377	RHBDD1	chr2	+	227773537	227773594	227778923	227779067	227771508	227771597	227860146	227863923	0.000179335	0.00639384	-0.266
1918	XLOC_028894	TRO	chrX	+	54948650	54948724	54949010	54950201	54946995	54947311	54950883	54950988	7.77614e-08	8.15095e-06	-0.19
1923	XLOC_015008	ACTR3	chr2	+	114670748	114670804	114674460	114674585	114647510	114647900	114684921	114685032	0.000229416	0.00770749	0.155
1924	XLOC_015008	ACTR3	chr2	+	114670748	114670804	114684921	114685032	114647510	114647900	114688877	114688973	5.46937e-05	0.00239874	0.176
1942	XLOC_022085	ANXA6	chr5	-	150519713	150519804	150527444	150527487	150518913	150519008	150537240	150537443	6.16843e-10	1.00285e-07	-0.13
1979	XLOC_027742	TGFBR1	chr9	+	101894778	101895021	101900140	101900371	101891136	101891382	101904817	101904985	0	0	0.357
1980	XLOC_027742	TGFBR1	chr9	+	101894790	101895021	101900140	101900371	101891136	101891382	101904817	101904985	7.42654e-11	1.34215e-08	-0.263
1990	XLOC_011949	EFTUD2	chr17	-	42963952	42964118	42971784	42971893	42962623	42962702	42976736	42976993	0.000272936	0.00885731	-0.205
2012	XLOC_008876	BLOC1S6	chr15	+	45895297	45895385	45897625	45897712	45879320	45879723	45898592	45901914	1.66278e-07	1.59901e-05	0.172
2017	XLOC_012755	ABCA7	chr19	+	1056905	1057083	1057913	1058058	1056328	1056498	1058144	1058268	0.00212827	0.04315	0.238
2045	XLOC_007091	SPATA13	chr13	+	24591805	24591840	24796956	24798720	24557865	24558072	24823614	24823980	3.68675e-06	0.000259359	-0.572
2057	XLOC_004078	AKIP1	chr11	+	8936372	8936477	8938833	8938914	8932738	8933218	8940883	8941626	0.00141063	0.031867	0.226
2116	XLOC_019038	METTL6	chr3	-	15457278	15457449	15466461	15466596	15455527	15455669	15467793	15468142	0.000336683	0.0105033	-0.222
2134	XLOC_021861	FAM172A	chr5	-	93388830	93388932	93410350	93410474	93300162	93300228	93447215	93447404	0.00255911	0.048772	0.179
2162	XLOC_024945	WIPI2	chr7	+	5239206	5239289	5254165	5254335	5229834	5230124	5256193	5256290	0.000189765	0.00663039	0.183
2177	XLOC_009952	LONP2	chr16	+	48286041	48286276	48290520	48290652	48278077	48278532	48292528	48292651	8.34578e-08	8.57651e-06	0.226
2195	XLOC_008014	NRXN3	chr14	+	80163972	80164280	80271454	80271533	80130120	80130292	80327381	80334633	1.33062e-05	0.000758018	0.496
2235	XLOC_008960	MAP2K5	chr15	+	67855620	67855688	67873091	67873161	67842371	67842420	67878227	67878268	0.00233468	0.0461127	0.285
2262	XLOC_023040	RANBP9	chr6	-	13652890	13652913	13657340	13657508	13644776	13644961	13659011	13659064	0.000129882	0.00482774	0.235
2284	XLOC_020854	NEK1	chr4	-	170458959	170459062	170476870	170477002	170429919	170430003	170477082	170477246	3.90045e-07	3.43567e-05	-0.407
2287	XLOC_011390	UNK	chr17	+	73787840	73788100	73788393	73788559	73780919	73781065	73789523	73790279	0.00012899	0.00481166	0.284
2296	XLOC_020263	DCLK2	chr4	+	151114289	151114392	151119153	151119255	151023629	151023964	151124946	151125041	0.000407881	0.0121116	-0.226
2307	XLOC_019185	QARS	chr3	-	49136942	49137080	49137193	49137286	49136776	49136864	49137393	49137524	8.98037e-05	0.0036066	-0.243
2328	XLOC_020889	RWDD4	chr4	-	184572370	184572480	184577033	184577127	184572136	184572284	184580081	184580372	0	0	0.294
2345	XLOC_015730	PELI1	chr2	-	64327531	64327633	64335373	64335513	64323546	64323744	64371214	64371605	4.58835e-06	0.000308302	0.232
2346	XLOC_015730	PELI1	chr2	-	64331834	64331964	64335373	64335513	64327531	64327633	64371214	64371605	9.98408e-05	0.00394917	0.193
2348	XLOC_003456	NUDT5	chr10	-	12212715	12212769	12212898	12212907	12209572	12209810	12214763	12214865	0.0023428	0.0461127	0.18
2369	XLOC_022349	BTN2A2	chr6	+	26384019	26384143	26388240	26388522	26383323	26383409	26390232	26390439	0.00133819	0.0305596	0.391
2402	XLOC_015480	LOC728323	chr2	+	243037037	243037178	243056789	243056892	243030783	243030952	243058333	243058383	0.000573606	0.0158642	0.227
2417	XLOC_021382	NDFIP1	chr5	+	141520127	141520194	141524135	141524241	141517298	141517423	141531295	141534008	0.00111834	0.0267025	-0.14
2423	XLOC_006723	R3HDM2	chr12	-	57696958	57697000	57704046	57704246	57693877	57693964	57789531	57789601	4.94258e-07	4.21204e-05	0.27
2455	XLOC_025384	DUS4L	chr7	+	107205032	107205121	107207494	107207631	107204401	107204654	107211589	107211711	0.00111706	0.0267025	0.27
2482	XLOC_002272	C1orf43	chr1	-	154186368	154186422	154192311	154192413	154184933	154185100	154192817	154193273	2.54952e-06	0.000183041	0.2
2483	XLOC_002272	C1orf43	chr1	-	154186932	154187050	154192311	154192413	154184933	154185100	154192817	154193273	0.000597899	0.0163208	0.132
2484	XLOC_002272	C1orf43	chr1	-	154186932	154187050	154192311	154192413	154184933	154185100	154192894	154193273	4.45051e-06	0.000302924	0.313
2485	XLOC_002272	C1orf43	chr1	-	154186932	154187050	154192311	154192413	154186368	154186422	154192817	154193273	0.000737297	0.0191296	0.146
2517	XLOC_008908	TEX9	chr15	+	56676149	56676229	56683440	56683616	56665638	56665702	56686362	56686445	0.000595514	0.0162981	0.236
2526	XLOC_015084	SPOPL	chr2	+	139307726	139307864	139308052	139308174	139259349	139259689	139308472	139308624	0.00024855	0.00821548	0.202
2564	XLOC_008950	RAB11A	chr15	+	66169669	66169865	66172008	66172089	66161796	66161963	66180038	66184329	0.00116077	0.0274037	0.147
2565	XLOC_008950	RAB11A	chr15	+	66170099	66170293	66172008	66172089	66169669	66169865	66180038	66184329	0.00168237	0.0360668	0.145
2586	XLOC_023358	GSTA4	chr6	-	52850248	52850381	52852154	52852206	52849261	52849403	52858954	52859059	0.00247738	0.0476475	0.162
2637	XLOC_029102	XIAP	chrX	+	123025087	123025166	123026580	123026623	123022468	123022568	123034342	123034543	5.41876e-05	0.00238653	0.249
2642	XLOC_021663	ZFR	chr5	-	32406878	32407126	32415073	32415292	32404010	32404202	32417752	32417897	5.59565e-05	0.0024439	-0.188
2652	XLOC_023041	MCUR1	chr6	-	13792109	13792224	13794125	13794179	13786780	13791096	13799064	13799136	0.00052874	0.0148985	-0.267
2718	XLOC_002090	ST7L	chr1	-	113126593	113126748	113140592	113140708	113124996	113125094	113143415	113143470	0.00237473	0.0464402	-0.235
2750	XLOC_023482	SNX3	chr6	-	108535701	108535826	108544153	108544249	108532420	108533458	108581963	108582464	0.000226387	0.00765479	0.167
2760	XLOC_019058	THRB	chr3	-	24188165	24188313	24193880	24193981	24184991	24185197	24231564	24231825	0.000282983	0.00901588	-0.143
2853	XLOC_015402	COPS7B	chr2	+	232653264	232653442	232656442	232656518	232651092	232651248	232658972	232659061	2.0598e-12	5.3977e-10	0.323
2864	XLOC_029383	GRIPAP1	chrX	-	48849839	48849990	48853661	48853769	48847337	48847522	48854565	48854592	0.00210862	0.0428563	-0.175
2871	XLOC_010048	FBXL8	chr16	+	67201363	67201502	67201726	67201850	67201022	67201125	67202733	67202839	1.84827e-05	0.000978465	0.171
2872	XLOC_010048	FBXL8	chr16	+	67201377	67201502	67201726	67201850	67201022	67201125	67202733	67202839	0.000579133	0.015933	-0.237
2876	XLOC_013024	BABAM1	chr19	+	17379602	17379900	17382405	17382464	17378184	17378336	17384712	17384833	1.38826e-07	1.35998e-05	0.314
2879	XLOC_024923	LOC101927021	chr7	+	1201987	1202179	1202597	1202853	1199989	1200259	1203796	1206533	1.34794e-05	0.000763736	0.498
2880	XLOC_024923	LOC101927021	chr7	+	1201987	1202179	1203087	1203131	1200009	1200259	1203796	1205594	1.66946e-06	0.000124109	0.518
2943	XLOC_012263	ARHGDIA	chr17	-	79827205	79827282	79827417	79827501	79827048	79827112	79827616	79827833	0.000802228	0.0204101	0.191
2952	XLOC_024917	SUN1	chr7	+	888054	888252	891020	891119	882977	883157	891586	891680	0.0009182	0.0230253	0.161
2953	XLOC_024917	SUN1	chr7	+	889156	889240	889559	889670	888054	888252	891020	891119	8.77865e-07	6.91863e-05	-0.21
2966	XLOC_002938	CCNY	chr10	+	35805450	35805551	35841946	35842113	35790428	35790463	35854950	35855113	0.00263392	0.0496802	-0.168
2974	XLOC_022910	ESR1	chr6	+	152163731	152163922	152201789	152201906	152128813	152129499	152265307	152265643	1.4337e-05	0.000799362	0.545
3072	XLOC_020215	INTU	chr4	+	128597059	128597220	128604958	128605055	128595278	128595368	128605563	128605641	1.11022e-16	4.65494e-14	-0.577
3086	XLOC_019060	TOP2B	chr3	-	25656921	25657077	25659908	25660000	25656695	25656779	25660144	25660340	0.00239745	0.0467102	-0.148
3104	XLOC_011281	VMP1	chr17	+	57816197	57816308	57842331	57842499	57814813	57814904	57851114	57851246	1.48862e-05	0.000825595	-0.241
3116	XLOC_016968	PIGU	chr20	-	33173240	33173384	33176256	33176411	33169351	33169476	33203845	33203943	6.9473e-08	7.35572e-06	0.325
3136	XLOC_000504	FGGY	chr1	+	59811918	59812070	59844420	59844509	59787207	59787422	59922632	59922748	0.0011411	0.0270153	-0.238
3139	XLOC_000504	FGGY	chr1	+	59844420	59844509	59922632	59922748	59811918	59812070	59977982	59978111	0.000670741	0.0177543	-0.276
3140	XLOC_000504	FGGY	chr1	+	59922632	59922748	59977982	59978111	59844420	59844509	60019795	60019899	0.000737097	0.0191296	-0.218
3144	XLOC_018198	SLC6A6	chr3	+	14485131	14485371	14487224	14487359	14457919	14457961	14489089	14489324	0.000655514	0.0174837	0.182
3191	XLOC_012487	TNFRSF11A	chr18	+	60033940	60033993	60035933	60036717	60028912	60029026	60051983	60054943	0.00154264	0.0341759	-0.246
3194	XLOC_023568	HBS1L	chr6	-	135360710	135360905	135363138	135363264	135323871	135323980	135371719	135371785	0.00253861	0.0485578	0.151
3210	XLOC_007934	GPHN	chr14	+	67431907	67432042	67525365	67525503	67389382	67389655	67555699	67555792	1.235e-05	0.000707392	-0.192
3251	XLOC_002299	ASH1L	chr1	-	155410280	155410384	155429587	155429689	155408117	155408859	155447676	155452240	0.00206224	0.0423376	0.101
3257	XLOC_002299	ASH1L	chr1	-	155490890	155491409	155531943	155532086	155429587	155429689	155532863	155532864	0.0026352	0.0496802	-0.563
3273	XLOC_001615	EIF4G3	chr1	-	21306826	21306941	21329205	21329301	21299494	21299592	21377358	21377487	1.77264e-08	2.13572e-06	0.316
3289	XLOC_025353	CUX1	chr7	+	101801839	101801888	101813725	101813830	101758486	101758553	101821748	101821937	0.000784402	0.020103	-0.217
3406	XLOC_000214	RPL11	chr1	+	24021149	24021281	24022287	24022398	24020296	24020403	24022833	24022915	0	0	-0.337
3407	XLOC_019046	TBC1D5	chr3	-	17279654	17279911	17299997	17300083	17255698	17255862	17333386	17333493	9.26439e-05	0.00369237	-0.193
3408	XLOC_019046	TBC1D5	chr3	-	17299997	17300083	17333386	17333493	17279654	17279911	17349483	17349626	0.000233918	0.00783364	-0.195
3438	XLOC_025518	TMEM178B	chr7	+	140912390	140912504	141137407	141137545	140774031	140774492	141170335	141180179	0.000248301	0.00821548	-0.228
3439	XLOC_005640	ERC1	chr12	+	1345934	1346070	1399017	1399178	1299024	1299218	1480998	1481143	0.00140462	0.0317996	0.199
3442	XLOC_005640	ERC1	chr12	+	1399017	1399178	1553727	1553916	1372199	1372331	1599258	1605099	8.3264e-05	0.00342264	-0.188
3443	XLOC_005640	ERC1	chr12	+	1519554	1519619	1553727	1553916	1517314	1517413	1599258	1605099	1.90958e-14	6.25508e-12	-0.408
3447	XLOC_016547	TM9SF4	chr20	+	30720815	30720929	30723876	30723976	30697308	30697558	30729299	30729468	0.00158099	0.0346121	-0.109
3466	XLOC_023094	ZNF322	chr6	-	26643886	26643956	26658785	26658874	26634610	26638956	26659668	26659980	0.00206397	0.0423376	0.194
3471	XLOC_001208	NFASC	chr1	+	204960419	204960434	204966297	204966534	204957760	204957934	204978684	204978816	0.00042214	0.0124644	-0.26
3552	XLOC_014238	EML2	chr19	-	46129962	46130097	46133208	46133304	46127976	46128076	46136118	46136229	0.00162618	0.0352182	0.183
3555	XLOC_011919	PTGES3L-AARSD1	chr17	-	41105740	41105795	41107174	41107241	41103816	41103911	41107858	41107989	2.31687e-07	2.14915e-05	-0.367
3582	XLOC_029222	RPL10	chrX	+	153628143	153628282	153628804	153628967	153627827	153627935	153629042	153630680	0.000402131	0.0119748	-0.135
3626	XLOC_027166	ZFAND1	chr8	-	82627221	82627349	82629483	82629523	82627038	82627130	82630416	82630459	1.42968e-05	0.000799362	-0.118
3688	XLOC_012350	ANKRD12	chr18	+	9182379	9182517	9195548	9195696	9136750	9136963	9208654	9208801	2.55338e-09	3.5686e-07	0.249
3690	XLOC_003555	ZNF33B	chr10	-	43127376	43127472	43132367	43132420	43084531	43090147	43133921	43134285	9.50396e-06	0.000575841	-0.289
3691	XLOC_003555	ZNF33B	chr10	-	43127376	43127472	43132367	43132420	43109729	43109806	43133921	43134285	4.04085e-06	0.000278659	-0.399
3692	XLOC_003555	ZNF33B	chr10	-	43127742	43127887	43132367	43132420	43127376	43127472	43133921	43134285	0.000281597	0.00899909	-0.223
3701	XLOC_005541	RPS25	chr11	-	118888071	118888255	118888667	118888763	118886550	118886649	118888991	118889057	0	0	-0.363
3712	XLOC_016465	SNAP25	chr20	+	10265371	10265420	10273529	10273647	10258332	10258374	10277572	10277698	0	0	0.361
3715	XLOC_016465	SNAP25	chr20	+	10273529	10273647	10273808	10273926	10258332	10258374	10277572	10277698	0	0	-0.412
3716	XLOC_016465	SNAP25	chr20	+	10273529	10273647	10273808	10273926	10265371	10265420	10277572	10277698	0	0	-0.419
3717	XLOC_016465	SNAP25	chr20	+	10273529	10273647	10273808	10273926	10265371	10265420	10279915	10280060	0	0	-0.416
3718	XLOC_016465	SNAP25	chr20	+	10273529	10273647	10277572	10277698	10265371	10265420	10279915	10280060	3.4861e-14	1.10731e-11	-0.233
3719	XLOC_016465	SNAP25	chr20	+	10273808	10273926	10277572	10277698	10265371	10265420	10279915	10280060	0.000996081	0.0243378	0.157
3722	XLOC_017744	TNRC6B	chr22	+	40552118	40552186	40642018	40642106	40521775	40521866	40647182	40647204	0.00216931	0.0437283	-0.203
3772	XLOC_015201	DNAJC10	chr2	+	183595756	183595834	183600975	183601113	183594574	183594668	183605025	183605115	0.000295072	0.00931611	-0.18
3773	XLOC_015201	DNAJC10	chr2	+	183597225	183597269	183600975	183601113	183595756	183595834	183604271	183605115	0.00152064	0.0338414	0.204
3801	XLOC_029128	FAM122C	chrX	+	133981412	133981505	133986829	133986926	133979376	133979431	133988120	133988641	9.24765e-06	0.000566865	-0.733
3825	XLOC_018822	SKIL	chr3	+	170077486	170079217	170099031	170099129	170075472	170075551	170102320	170102415	6.86677e-06	0.000431003	-0.144
3842	XLOC_028263	PRUNE2	chr9	-	79461430	79461594	79465378	79465581	79441495	79441648	79469019	79469124	0.00029102	0.00924386	-0.162
3878	XLOC_025121	CCT6A	chr7	+	56120114	56120178	56122061	56122196	56119377	56119678	56123316	56123490	0.00186097	0.0390915	0.152
3895	XLOC_006125	RMST	chr12	+	97886954	97887063	97887652	97887780	97886238	97886384	97888472	97888659	4.78733e-05	0.00216297	-0.154
3896	XLOC_006125	RMST	chr12	+	97886954	97887063	97887668	97887780	97886238	97886384	97888472	97888659	4.03372e-06	0.000278659	-0.168
3955	XLOC_009888	CDIPT-AS1	chr16	+	29875624	29875712	29876048	29876196	29875003	29875051	29876480	29876558	2.0557e-05	0.00105111	-0.49
3992	XLOC_014536	ACP1	chr2	+	275139	275201	276979	277085	272191	272305	277226	278282	3.83965e-08	4.42277e-06	0.199
4020	XLOC_025643	INTS1	chr7	-	1519952	1520077	1520470	1520569	1519065	1519320	1520977	1521124	0.000353025	0.0108836	-0.276
4029	XLOC_026674	LAPTM4B	chr8	+	98817580	98817692	98827555	98827629	98787808	98788336	98828285	98828408	2.61149e-09	3.60179e-07	0.249
4055	XLOC_021797	FAM169A	chr5	-	74109664	74109844	74134789	74134875	74100980	74101109	74135898	74135998	2.18209e-05	0.00109965	-0.187
4066	XLOC_001306	DNAH14	chr1	+	225161792	225161855	225190484	225190629	225155132	225155285	225195114	225195246	0.00245378	0.0475222	-0.222
4070	XLOC_001306	DNAH14	chr1	+	225195114	225195246	225211316	225211567	225161792	225161855	225226395	225226525	0.000889401	0.0223566	-0.294
4128	XLOC_011279	DHX40	chr17	+	57643987	57644070	57647878	57648024	57642885	57643144	57650476	57650596	0.00217474	0.0437536	0.141
4129	XLOC_011279	DHX40	chr17	+	57643987	57644155	57647878	57648024	57642885	57643144	57650476	57650596	1.98605e-05	0.00102048	0.176
4150	XLOC_019307	EIF4E3	chr3	-	71759562	71759635	71777626	71777774	71743025	71743092	71802613	71802775	4.23311e-06	0.00029001	0.485
4153	XLOC_019307	EIF4E3	chr3	-	71759562	71759635	71777626	71777774	71748764	71748859	71802613	71802775	2.06545e-07	1.95045e-05	0.244
4154	XLOC_019307	EIF4E3	chr3	-	71759562	71759635	71777626	71777774	71748764	71748859	71803365	71803534	0.00125758	0.0291231	0.213
4159	XLOC_016719	VAPB	chr20	+	57009657	57009761	57014000	57014081	56993266	56993419	57015962	57016139	2.53814e-05	0.00124822	0.258
4163	XLOC_005816	CCDC91	chr12	+	28515353	28515448	28544236	28544344	28460577	28460682	28603093	28603186	0.000174957	0.00625904	0.141
4219	XLOC_014638	SNX17	chr2	+	27594135	27594210	27595489	27595607	27593362	27593673	27596113	27596178	0.000199774	0.00690265	0.177
4220	XLOC_014638	SNX17	chr2	+	27594135	27594335	27595489	27595607	27593362	27593673	27596113	27596178	0.000964368	0.0237847	0.155
4242	XLOC_025268	AKAP9	chr7	+	91603024	91603282	91609602	91609647	91569938	91570461	91622198	91622369	0.000146373	0.00534592	0.207
4281	XLOC_005639	WNK1	chr12	+	988738	989197	989886	990165	987377	987527	990857	990955	0.00101004	0.0245644	0.241
4297	XLOC_011702	AKAP10	chr17	-	19827720	19827830	19835117	19835291	19823348	19823431	19839598	19839743	6.18381e-07	5.14434e-05	0.302
4350	XLOC_014328	IRF3	chr19	-	50166599	50166771	50167930	50168103	50166444	50166515	50168887	50169132	0.000552799	0.0153292	0.171
4367	XLOC_003096	KAT6B	chr10	+	76732264	76732397	76735156	76736088	76729777	76729859	76737073	76737195	1.19384e-05	0.000687576	-0.169
4391	XLOC_007634	DZIP1	chr13	-	96251618	96251678	96254676	96254858	96246197	96246340	96258256	96258313	0	0	0.571
4392	XLOC_007634	DZIP1	chr13	-	96258256	96258313	96261710	96261767	96246197	96246340	96263698	96263747	0.000771548	0.019822	0.192
4423	XLOC_000989	SLAMF7	chr1	+	160719610	160719883	160721134	160721238	160717983	160718304	160721975	160722038	0.000246069	0.00821432	0.619
4432	XLOC_019108	ULK4	chr3	-	41959948	41960032	41961208	41961310	41954298	41954391	41973335	41973498	1.55947e-05	0.000851373	0.301
4434	XLOC_027876	ODF2	chr9	+	131222828	131222945	131223220	131223346	131221845	131221936	131233586	131233747	0.000450626	0.013194	0.325
4465	XLOC_029649	IGSF1	chrX	-	130408972	130409260	130409451	130409739	130408572	130408851	130409934	130410222	0.00146843	0.0329595	0.136
4476	XLOC_022240	GMDS-AS1	chr6	+	2263834	2263918	2269931	2270033	2249070	2249160	2272049	2273651	0.000395612	0.0118264	0.338
4497	XLOC_021310	CAMLG	chr5	+	134076752	134077213	134079676	134079742	134074169	134074482	134086448	134087850	0.000615091	0.0167008	0.187
4623	XLOC_015749	PPP3R1	chr2	-	68414386	68414446	68415645	68415822	68413599	68413784	68444223	68444263	4.39258e-05	0.00201275	0.215
4669	XLOC_006097	TMTC3	chr12	+	88542064	88542281	88548064	88548164	88536072	88536264	88553890	88554006	0.00256819	0.0488111	0.285
4690	XLOC_004684	PAFAH1B2	chr11	+	117023156	117023244	117030649	117030739	117014999	117015134	117031860	117031977	1.96794e-09	2.82574e-07	0.23
4691	XLOC_004684	PAFAH1B2	chr11	+	117023156	117023244	117031860	117031977	117014999	117015134	117034485	117034590	1.11022e-16	4.65494e-14	0.296
4694	XLOC_004684	PAFAH1B2	chr11	+	117030649	117030739	117031860	117031977	117023156	117023244	117034485	117034590	6.85667e-05	0.00289805	0.174
4782	XLOC_002053	WDR47	chr1	-	109560139	109560223	109565976	109566143	109556441	109556547	109584483	109584850	3.41471e-05	0.00160507	0.306
4796	XLOC_004107	INSC	chr11	+	15212246	15212360	15222369	15222495	15199869	15199993	15243022	15243194	2.54836e-05	0.00124822	-0.407
4856	XLOC_011496	PITPNA	chr17	-	1451589	1451681	1456297	1456443	1445055	1445063	1461822	1461853	5.08719e-07	4.30032e-05	0.36
4868	XLOC_027720	ERCC6L2	chr9	+	98740342	98740497	98766801	98766983	98734214	98735370	98774506	98780735	0.00210573	0.0428563	-0.165
4892	XLOC_026006	SLC25A13	chr7	-	95906507	95906650	95926209	95926263	95838149	95838289	95951253	95951459	0.00179338	0.0380429	0.254
4899	XLOC_008854	ADAL	chr15	+	43624097	43624198	43625508	43625632	43622553	43623057	43627893	43628024	9.80882e-12	2.09829e-09	-0.784
4910	XLOC_018256	ARPP21	chr3	+	35758789	35758849	35763096	35763326	35756930	35756968	35770794	35771028	6.52743e-05	0.00280412	-0.375
4934	XLOC_025168	STAG3L4	chr7	+	66770973	66771070	66773921	66774126	66767599	66767872	66774550	66774702	0.00018653	0.0065611	0.223
4948	XLOC_019539	GK5	chr3	-	141811902	141811969	141820576	141820683	141724282	141724386	141868024	141868386	1.01505e-05	0.000607985	0.241
4955	XLOC_029317	APOO	chrX	-	23858429	23858494	23874418	23874499	23851464	23851627	23876758	23876850	0.00187149	0.0392338	-0.213
4971	XLOC_011563	NLRP1	chr17	-	5437216	5437308	5440170	5440260	5436611	5436704	5442734	5442905	0.00201165	0.0416818	0.463
4994	XLOC_018736	TRPC1	chr3	+	142509860	142510000	142511665	142511809	142503545	142503882	142521010	142521186	3.32638e-06	0.000237191	0.257
4995	XLOC_002512	EDEM3	chr1	-	184686673	184686757	184688295	184688379	184686021	184686146	184688576	184688702	6.53367e-06	0.000412566	-0.2
4997	XLOC_015270	CARF	chr2	+	203806582	203806703	203807462	203807690	203782599	203782766	203817281	203817402	0.000715889	0.0187599	0.225
5008	XLOC_022068	CSNK1A1	chr5	-	148899852	148899951	148904607	148904734	148892632	148892772	148929637	148929744	0.00164865	0.0355578	0.14
5038	XLOC_016743	LSM14B	chr20	+	60704840	60705008	60705274	60705352	60701359	60701495	60705585	60705747	0.000192303	0.00669675	0.305
5045	XLOC_015929	2021-09-10	chr2	-	110343297	110343415	110350627	110350696	110342702	110342898	110371374	110371783	4.41645e-05	0.00201275	0.23
5065	XLOC_027859	STXBP1	chr9	+	130442435	130442521	130444684	130444839	130440709	130440811	130453053	130454995	0.00214354	0.0433756	-0.19
5083	XLOC_003085	FAM149B1	chr10	+	74934444	74934549	74937603	74937733	74927876	74928144	74952313	74952456	0.000795433	0.0202865	-0.289
5111	XLOC_019091	LRRFIP2	chr3	-	37107714	37107816	37114280	37114373	37107300	37107433	37116514	37116607	0.00018468	0.00655204	-0.704
5117	XLOC_022933	TMEM181	chr6	+	158994451	158994555	159001971	159002027	158957467	158957897	159004985	159005076	0.00158168	0.0346121	0.21
5127	XLOC_015712	BCL11A	chr2	-	60689416	60689559	60695866	60695968	60678301	60679801	60773105	60773435	4.40086e-05	0.00201275	-0.47
5168	XLOC_021640	ANKH	chr5	-	14758588	14758707	14769083	14769300	14755969	14756053	14871460	14871887	0.00109928	0.026428	0.166
5184	XLOC_015793	DCTN1	chr2	-	74598663	74598855	74603868	74603889	74598105	74598303	74604558	74604593	1.26991e-10	2.21854e-08	-0.24
5189	XLOC_015793	DCTN1	chr2	-	74601449	74601467	74603868	74603889	74600054	74600075	74604558	74604593	2.78457e-05	0.00133889	-0.184
5297	XLOC_022748	ARMC2	chr6	+	109179401	109179474	109190026	109190198	109175427	109175688	109197345	109197553	8.37904e-05	0.00343082	-0.22
5333	XLOC_014986	TMEM87B	chr2	+	112838911	112839095	112843581	112843681	112838633	112838695	112847201	112847295	0.0011667	0.0274456	0.181
5343	XLOC_008529	PTPN21	chr14	-	88974266	88974364	88978800	88978931	88971647	88971715	88983435	88983605	0.00249825	0.0479609	0.153
5401	XLOC_007201	FNDC3A	chr13	+	49580287	49580425	49649424	49649500	49550744	49551053	49688790	49688867	0.000391708	0.0118264	0.158
5448	XLOC_010704	CMC2	chr16	-	81015410	81015482	81030918	81031034	81014374	81014484	81040338	81040844	0.000106335	0.0041435	0.267
5489	XLOC_009374	VPS13C	chr15	-	62315978	62316044	62320556	62320619	62315609	62315719	62325639	62325741	0.000208196	0.00713174	0.197
5517	XLOC_023239	C6orf1	chr6	-	34215243	34215269	34215457	34215641	34214820	34214926	34216503	34216885	0.00114175	0.0270153	0.276
5529	XLOC_017792	ATXN10	chr22	+	46085591	46085783	46088875	46088958	46067677	46068059	46096161	46096258	0	0	0.365
5584	XLOC_019344	CLDND1	chr3	-	98237728	98237839	98239976	98240286	98235895	98236033	98241692	98241910	6.15993e-06	0.000391324	0.2
5620	XLOC_000268	STX12	chr1	+	28128188	28128326	28136756	28136800	28120043	28120143	28138673	28138779	0.001823	0.0385256	0.189
5628	XLOC_025680	KDELR2	chr7	-	6509226	6509385	6513814	6513915	6505701	6505954	6523597	6523849	2.72031e-08	3.24026e-06	0.192
5634	XLOC_021526	FAF2	chr5	+	175906188	175906257	175913355	175913490	175875355	175875471	175915951	175916028	0.000110792	0.00426507	-0.205
5677	XLOC_007074	ZMYM2	chr13	+	20593686	20593758	20600751	20600902	20580513	20580726	20601342	20601458	0.000162604	0.00587729	-0.172
5691	XLOC_019410	TMEM39A	chr3	-	119165864	119166019	119171293	119171377	119156601	119156950	119176864	119177087	0.000430905	0.012652	-0.188
5712	XLOC_015754	GFPT1	chr2	-	69597132	69597240	69601137	69601245	69590676	69590802	69614196	69614386	1.14285e-08	1.39294e-06	0.216
5764	XLOC_019416	GSK3B	chr3	-	119642219	119642330	119666114	119666198	119634890	119635021	119720892	119721086	0.000966835	0.0237896	-0.175
5769	XLOC_012859	PET100	chr19	+	7695458	7695545	7695708	7695732	7694670	7694746	7696358	7696510	0	0	-0.428
5799	XLOC_022734	GRIK2	chr6	+	102337514	102337738	102376289	102376507	102307161	102307368	102483215	102483441	0.000973124	0.0238883	0.381
5829	XLOC_017080	ADNP	chr20	-	49521302	49521386	49545187	49545362	49520425	49520538	49547362	49547527	6.49647e-05	0.00280231	0.655
5842	XLOC_027225	NIPAL2	chr8	-	99234706	99234828	99248382	99248442	99224632	99224729	99264690	99264862	0.00124397	0.028912	-0.2
5874	XLOC_026152	IQUB	chr7	-	123101410	123101659	123109267	123109438	123097434	123097620	123136749	123136960	0.000728219	0.0190354	-0.19
5889	XLOC_021256	SNCAIP	chr5	+	121758562	121759434	121761046	121761226	121739487	121739560	121767663	121767777	0.000649077	0.0174331	-0.741
5901	XLOC_011977	CDC27	chr17	-	45232037	45232152	45234278	45234490	45229171	45229284	45234595	45234750	0.000280132	0.00899909	0.191
5903	XLOC_011977	CDC27	chr17	-	45247282	45247408	45258927	45259003	45235571	45235669	45266511	45266678	5.1484e-06	0.000341554	0.243
5904	XLOC_011977	CDC27	chr17	-	45249282	45249430	45258927	45259003	45247282	45247408	45266511	45266678	3.22247e-07	2.91189e-05	0.244
5910	XLOC_027679	SPIN1	chr9	+	91041296	91041506	91063855	91063904	91003296	91003453	91077410	91077664	0.000462281	0.0134601	0.201
5955	XLOC_027260	EIF3E	chr8	-	109252186	109252304	109254027	109254142	109248389	109248432	109260841	109260959	0.000950224	0.0234912	0.125
6003	XLOC_021101	GTF2H2C	chr5	+	68863553	68863604	68863979	68864034	68862793	68862880	68868271	68868377	0.000185022	0.00655204	0.248
6063	XLOC_023055	DEK	chr6	-	18258534	18258636	18264073	18264227	18258183	18258293	18264615	18264799	0	0	0.375
6096	XLOC_007891	ACTR10	chr14	+	58681922	58682002	58686411	58686447	58680348	58680416	58690339	58690419	0.000294614	0.00931611	0.173
6138	XLOC_023443	RRAGD	chr6	-	90088942	90089057	90089886	90090086	90087389	90087532	90097013	90097309	0.00104389	0.0253287	0.157
6211	XLOC_016375	ANKMY1	chr2	-	241446976	241447108	241448764	241448872	241439868	241439982	241451277	241451418	2.22687e-07	2.08411e-05	-0.83
6212	XLOC_016375	ANKMY1	chr2	-	241446976	241447108	241451277	241451418	241439868	241439982	241452218	241452359	0.000949249	0.0234912	-0.534
6228	XLOC_013224	SAMD4B	chr19	+	39844645	39844706	39847328	39847729	39833098	39833216	39860294	39860765	0.00146821	0.0329595	-0.145
6261	XLOC_021204	PAM	chr5	+	102202976	102203097	102237059	102237117	102201526	102201988	102249637	102249725	1.79886e-05	0.000962024	-0.181
6276	XLOC_027156	TPD52	chr8	-	80962679	80962706	80963761	80963863	80956401	80956443	80965516	80965665	7.50763e-05	0.00312282	0.129
6279	XLOC_020588	ANKRD17	chr4	-	74021735	74021883	74026908	74027065	74021347	74021495	74043096	74043250	0.00093936	0.0233326	0.168
6296	XLOC_007102	ATP8A2	chr13	+	26348986	26349097	26402255	26402330	26343183	26343367	26411300	26411423	0.00227951	0.0454255	0.157
6314	XLOC_015918	UXS1	chr2	-	106781191	106781240	106782511	106782539	106780122	106780166	106810603	106810795	0.000214454	0.00727477	0.23
6327	XLOC_006883	SLC41A2	chr12	-	105303432	105303540	105321750	105322472	105289051	105289123	105351865	105352365	0.00239607	0.0467102	0.196
6329	XLOC_026235	MKRN1	chr7	-	140159506	140159736	140171682	140171811	140158806	140159033	140178959	140179369	0	0	-0.224
6357	XLOC_023574	MAP3K5	chr6	-	136960680	136960776	136963657	136963707	136958462	136958544	136972121	136972229	2.44369e-05	0.00120824	0.208
6359	XLOC_023574	MAP3K5	chr6	-	136980356	136980516	136990420	136990533	136977444	136977598	137015277	137015448	0.000200191	0.00690265	-0.175
6426	XLOC_015379	MFF	chr2	+	228211941	228212100	228217229	228217289	228205007	228205096	228220392	228220477	0.000751269	0.0194439	0.174
6427	XLOC_022877	UTRN	chr6	+	144612872	144613043	144724258	144724320	144604862	144606957	144743013	144743106	2.89762e-07	2.64112e-05	0.241
6503	XLOC_014111	ZNF573	chr19	-	38262203	38262336	38264300	38264391	38229202	38231095	38270183	38270230	6.31442e-10	1.00285e-07	-0.775
6560	XLOC_015221	ANKAR	chr2	+	190557799	190557903	190559706	190559887	190554252	190554690	190560875	190561095	0.00173917	0.0370633	0.558
6576	XLOC_001333	RAB4A	chr1	+	229422232	229422313	229424475	229424590	229406808	229407117	229431594	229431657	8.78046e-05	0.00353988	0.193
6591	XLOC_018539	PCNP	chr3	+	101298633	101298848	101309058	101309114	101293041	101293123	101311470	101313281	2.42861e-12	6.20896e-10	0.243
6597	XLOC_000352	MACF1	chr1	+	39902146	39902153	39902153	39902162	39901229	39901433	39903446	39903680	9.84464e-08	9.92226e-06	0.731
6610	XLOC_001386	SDCCAG8	chr1	+	243456392	243456521	243480056	243480195	243449573	243449699	243493841	243493994	0.00026589	0.00865547	0.195
6618	XLOC_001856	SPATA6	chr1	-	48878781	48878823	48918665	48918803	48877135	48877260	48937629	48937719	0.000368217	0.0112526	0.249
6629	XLOC_020647	KLHL8	chr4	-	88106402	88106951	88116475	88116842	88104354	88104541	88141569	88141760	0.00055043	0.015304	0.302
6649	XLOC_008612	C14orf2	chr14	-	104380297	104380321	104381402	104381526	104378624	104379031	104387806	104387903	4.01767e-09	5.26415e-07	0.257
6663	XLOC_020727	ZGRF1	chr4	-	113527163	113527247	113530534	113530585	113508435	113509085	113533679	113533744	0.00108238	0.0261417	0.401
6668	XLOC_000708	ATP5F1	chr1	+	111992458	111992495	111996832	111996978	111991742	111992203	111998707	111998871	4.83875e-08	5.45374e-06	-0.2
6669	XLOC_013165	COX6B1	chr19	+	36142134	36142251	36145472	36145573	36139124	36139305	36149495	36149686	1.5148e-05	0.000835132	-0.173
6701	XLOC_002637	ESRRG	chr1	-	216692493	216692763	216737560	216737743	216676587	216680525	216741329	216741440	7.58088e-09	9.34856e-07	0.361
6712	XLOC_022364	PRSS16	chr6	+	27219528	27219819	27220586	27220728	27218995	27219043	27222764	27222910	1.05293e-05	0.00062355	0.369
6759	XLOC_011656	TRIM16	chr17	-	15562115	15562190	15580489	15580594	15546034	15546130	15584178	15584267	0.000248337	0.00821548	-0.511
6824	XLOC_004366	POLR2G	chr11	+	62529266	62529376	62530338	62530498	62529010	62529132	62532653	62532704	0.000610696	0.0166268	-0.176
6850	XLOC_010895	ARHGAP44	chr17	+	12798256	12798296	12812213	12812290	12692828	12693208	12819216	12819328	6.2305e-09	7.86845e-07	0.256
6854	XLOC_010895	ARHGAP44	chr17	+	12883374	12883550	12887847	12888225	12862033	12862214	12893348	12894960	4.67565e-06	0.000312166	0.42
6855	XLOC_010895	ARHGAP44	chr17	+	12883374	12883550	12887847	12888225	12877405	12877627	12893348	12894960	2.19973e-05	0.00110323	0.237
6878	XLOC_003897	ATE1	chr10	-	123629520	123629553	123658355	123658484	123600596	123600778	123661905	123662135	0.00243337	0.047322	-0.222
6899	XLOC_008407	EXOC5	chr14	-	57700705	57700750	57702428	57702538	57700460	57700601	57704055	57704084	2.55351e-15	9.55926e-13	0.312
6970	XLOC_011413	TNRC6C	chr17	+	76060802	76061018	76063837	76064004	76044925	76047529	76067165	76067246	3.80648e-07	3.38131e-05	0.276
6984	XLOC_021557	CANX	chr5	+	179135239	179135381	179136873	179137066	179134132	179134191	179143105	179143295	0.00155688	0.0343562	-0.132
6985	XLOC_021557	CANX	chr5	+	179135978	179136060	179136873	179137066	179135239	179135381	179143105	179143295	0.00122858	0.0286815	-0.136
6996	XLOC_002266	JTB	chr1	-	153949168	153949251	153949451	153949489	153948301	153948381	153949645	153950451	5.63802e-06	0.000366392	0.184
7007	XLOC_022743	SOBP	chr6	+	107908283	107908379	107954717	107956673	107854662	107854814	107979410	107982513	0.00174235	0.0370633	-0.306
7029	XLOC_028449	PSMD5	chr9	-	123591376	123591486	123593608	123593737	123589042	123589185	123594109	123594223	1.01486e-05	0.000607985	-0.239
7031	XLOC_028449	PSMD5	chr9	-	123594109	123594223	123595589	123595734	123593608	123593737	123605014	123605299	3.78764e-12	9.02318e-10	0.336
7039	XLOC_002860	CDC123	chr10	+	12288147	12288276	12291579	12291717	12280455	12280484	12292309	12292589	0.000102303	0.00401626	-0.209
7101	XLOC_021178	ADGRV1	chr5	+	89979392	89980012	89981596	89981812	89977131	89977271	89985677	89985893	0	0	0.345
7114	XLOC_022558	UBR2	chr6	+	42584977	42585076	42585146	42585245	42583739	42583828	42600289	42600453	0.000518253	0.0146424	-0.124
7129	XLOC_020906	SORBS2	chr4	-	186605907	186605996	186611715	186611765	186599949	186599976	186696380	186696520	0.00204819	0.0422586	0.243
7130	XLOC_020906	SORBS2	chr4	-	186605907	186606000	186611715	186611765	186599949	186599976	186696380	186696520	0.0021097	0.0428563	0.215
7143	XLOC_016147	TTN	chr2	-	179554016	179554100	179554241	179554322	179553779	179553863	179554539	179554623	2.47898e-07	2.27936e-05	-0.772
7179	XLOC_026536	SPIDR	chr8	+	48320422	48320523	48352884	48353104	48308935	48309186	48508372	48508568	5.66702e-06	0.000366392	-0.241
7195	XLOC_019812	HTT	chr4	+	3101000	3101121	3105550	3105610	3088665	3088749	3107083	3107163	0.00053367	0.014957	-0.221
7231	XLOC_018875	EIF4G1	chr3	+	184033859	184034006	184034500	184034521	184033550	184033644	184035108	184035285	0.00039284	0.0118264	-0.171
7241	XLOC_018875	EIF4G1	chr3	+	184035108	184035285	184035504	184035604	184034500	184034521	184037476	184037589	0.000706673	0.0185727	0.133
7269	XLOC_022182	MXD3	chr5	-	176737668	176737698	176738379	176738485	176737426	176737541	176738761	176739292	0.00125861	0.0291231	-0.405
7301	XLOC_027895	LINC00963	chr9	+	132264675	132265418	132265601	132265951	132250533	132251578	132275697	132275965	4.59159e-07	3.97761e-05	0.457
7306	XLOC_023399	SLC17A5	chr6	-	74351413	74351647	74354129	74354326	74348134	74348222	74363515	74363737	7.64404e-10	1.19589e-07	0.287
7309	XLOC_001980	2021-09-15	chr1	-	87333735	87333785	87346344	87346408	87328127	87329288	87368963	87369131	1.1604e-05	0.000675739	0.2
7343	XLOC_021834	SSBP2	chr5	-	80809446	80809536	80911291	80911376	80785068	80785128	80932375	80932437	9.24698e-05	0.00369237	-0.173
7344	XLOC_021834	SSBP2	chr5	-	80809446	80809536	80911291	80911376	80785068	80785128	80946085	80946158	0.00131633	0.030192	-0.143
7352	XLOC_001762	MEAF6	chr1	-	37962307	37962337	37967404	37967597	37961485	37961519	37974878	37974924	0.00196501	0.0410303	0.138
7356	XLOC_024961	ZNF316	chr7	+	6677476	6677640	6678672	6678772	6676952	6677078	6681455	6681593	0.000214258	0.00727477	0.316
7387	XLOC_010096	SF3B3	chr16	+	70599270	70599427	70601313	70601439	70598967	70599173	70602185	70602398	0.00205206	0.0422586	0.156
7393	XLOC_007204	SETDB2	chr13	+	50059765	50059859	50062425	50062766	50057599	50057699	50064957	50065046	0.000501708	0.0142518	-0.335
7394	XLOC_007204	SETDB2	chr13	+	50059765	50059859	50064957	50065046	50057599	50057699	50065867	50069139	0.00160825	0.034902	-0.304
7447	XLOC_000285	EPB41	chr1	+	29385100	29385157	29386933	29386996	29379615	29379824	29391493	29391670	0.000128907	0.00481166	0.288
7456	XLOC_027074	TCEA1	chr8	-	54912504	54912610	54922989	54923052	54906227	54906315	54934622	54935016	0.000378452	0.0114984	0.124
7475	XLOC_017582	BMS1P20	chr22	+	22661154	22661386	22661470	22661610	22658307	22658479	22661897	22661956	0.00139274	0.0315988	-0.323
7589	XLOC_010572	BBS2	chr16	-	56545070	56545196	56548364	56548592	56544770	56544833	56553657	56554008	3.67867e-05	0.00172142	0.184
7623	XLOC_015298	MAP2	chr2	+	210557348	210561074	210561640	210561775	210545473	210545551	210565000	210565062	0.000341757	0.01063	0.202
7654	XLOC_027301	MTSS1	chr8	-	125569921	125570116	125570953	125571073	125568472	125568646	125575022	125575233	0.00184465	0.0389046	-0.174
7689	XLOC_002721	TTC13	chr1	-	231076185	231076302	231081134	231081200	231069524	231069607	231090078	231090149	0.000113931	0.0043585	-0.286
7797	XLOC_006255	RNF10	chr12	+	120990301	120990501	120992520	120992611	120984207	120984404	120995084	120995269	5.97866e-06	0.000382124	0.208
7859	XLOC_025391	LRRN3	chr7	+	110737082	110737189	110739936	110740018	110731061	110731560	110762470	110765509	0.000281125	0.00899909	0.188
7870	XLOC_026673	MTDH	chr8	+	98718853	98718978	98725889	98725997	98711981	98712080	98731276	98731417	0.00160673	0.034902	0.151
7882	XLOC_022931	TULP4	chr6	+	158733082	158735300	158834096	158834225	158703294	158703410	158850767	158850793	0.000470335	0.0136189	-0.251
7895	XLOC_014917	ANKRD36	chr2	+	97864199	97864228	97867938	97867967	97862452	97862525	97868057	97868130	0.000116597	0.00441217	-0.492
7897	XLOC_014917	ANKRD36	chr2	+	97875417	97875446	97875536	97875609	97873547	97873576	97877282	97877311	1.62291e-05	0.000876871	0.416
7900	XLOC_004154	ARL14EP	chr11	+	30352432	30352921	30354412	30354540	30344645	30344749	30358113	30359770	5.34202e-05	0.00237267	-0.117
7903	XLOC_020683	DNAJB14	chr4	-	100844196	100844342	100851606	100851778	100829867	100830053	100867595	100867883	1.35495e-07	1.33987e-05	0.229
7923	XLOC_007999	GPATCH2L	chr14	+	76620696	76621368	76633005	76633070	76618227	76618334	76638185	76638362	0.00173495	0.0370633	0.221
7954	XLOC_002477	RFWD2	chr1	-	176085759	176085817	176104145	176104222	176054911	176055026	176118141	176118210	0.00202311	0.0418269	-0.19
7963	XLOC_002477	RFWD2	chr1	-	176105623	176105683	176118141	176118210	176104145	176104222	176153768	176153828	0.00263412	0.0496802	-0.169
7966	XLOC_002477	RFWD2	chr1	-	176118141	176118210	176145045	176145143	176104145	176104222	176153768	176153828	0.00019614	0.00680775	0.315
7970	XLOC_023460	COQ3	chr6	-	99823815	99824058	99825261	99825361	99819303	99819463	99828064	99828217	0.00100486	0.0244952	0.234
7978	XLOC_005519	SIK3	chr11	-	116797934	116798096	116824759	116824823	116767908	116768033	116827663	116827780	1.8307e-05	0.00097408	-0.235
7980	XLOC_008179	MARK3	chr14	+	103894723	103894777	103915255	103915304	103871412	103871604	103918254	103918320	0.0019817	0.0412966	0.2
7998	XLOC_003910	METTL10	chr10	-	126384726	126384781	126395204	126395456	126370175	126370948	126448954	126449072	0.000352085	0.0108836	0.364
8001	XLOC_003910	METTL10	chr10	-	126477611	126477726	126478841	126478907	126463243	126463351	126480292	126480510	5.86782e-08	6.47436e-06	-0.521
8020	XLOC_000248	DHDDS	chr1	+	26769221	26769364	26772806	26772923	26764658	26764775	26774049	26774151	0.000457796	0.0133666	0.253
8054	XLOC_019942	UBE2K	chr4	+	39747371	39747430	39757276	39757359	39739039	39739133	39776453	39776553	2.09781e-05	0.0010632	-0.2
8068	XLOC_027500	DNAJA1	chr9	+	33026472	33026614	33026810	33026988	33025200	33025381	33029882	33029987	1.16411e-07	1.16211e-05	0.193
8076	XLOC_025508	LUC7L2	chr7	+	139097296	139097326	139102283	139102475	139094308	139094400	139106908	139108203	5.06679e-10	8.70658e-08	-0.294
8077	XLOC_010437	PALB2	chr16	-	23619184	23619333	23625324	23625412	23614482	23614990	23632682	23632799	4.51914e-05	0.00205063	-0.36
8084	XLOC_005889	DIP2B	chr12	+	51019758	51019830	51034506	51034635	50898767	50899023	51053976	51054102	0.00257047	0.0488111	0.175
8104	XLOC_019760	UBXN7	chr3	-	196120424	196120490	196129822	196129890	196118683	196118796	196134116	196134264	6.96343e-12	1.55299e-09	0.245
8105	XLOC_019760	UBXN7	chr3	-	196129822	196129890	196134116	196134264	196120424	196120490	196159197	196159345	0	0	0.343
8108	XLOC_016342	USP40	chr2	-	234442124	234442425	234449307	234449415	234438076	234438158	234450913	234451009	0.000367419	0.0112526	-0.257
8124	XLOC_019629	LRRC34	chr3	-	169514532	169514687	169518446	169518542	169494513	169514157	169521840	169521969	0.000547941	0.0152753	-0.246
8145	XLOC_013206	SPINT2	chr19	+	38774266	38774437	38778515	38778575	38755097	38755638	38779777	38779831	1.42675e-12	3.83466e-10	0.234
8147	XLOC_013206	SPINT2	chr19	+	38778515	38778575	38780758	38780920	38774266	38774437	38781176	38781215	1.40321e-12	3.83466e-10	-0.234
8154	XLOC_013023	OCEL1	chr19	+	17337802	17338008	17339064	17339118	17337501	17337678	17339611	17340028	0.000153682	0.0055934	0.43
8166	XLOC_007364	ATP11A	chr13	+	113496589	113496693	113505350	113505532	113490491	113490565	113508592	113508844	0.00134277	0.0305977	-0.227
8224	XLOC_027422	ZNF252P	chr8	-	146219864	146219978	146221892	146221993	146198974	146203939	146224988	146225155	0.00080956	0.0205467	-0.233
8249	XLOC_010924	ALKBH5	chr17	+	18098268	18098349	18110128	18110284	18086866	18088327	18111532	18113267	0.000306463	0.00964667	-0.162
8263	XLOC_020816	FBXW7	chr4	-	153333631	153333681	153456092	153456185	153332454	153333024	153456278	153456393	1.87113e-05	0.000980661	0.245
8284	XLOC_002280	PBXIP1	chr1	-	154923946	154924011	154926146	154926233	154923707	154923873	154928544	154928567	3.76366e-14	1.16031e-11	-0.123
8285	XLOC_002280	PBXIP1	chr1	-	154924270	154924397	154926146	154926233	154923946	154924011	154928544	154928567	5.70011e-10	9.4839e-08	-0.108
8297	XLOC_015145	SSB	chr2	+	170657461	170657536	170661983	170662087	170655321	170655486	170662174	170662349	0.000477551	0.0137519	-0.155
8301	XLOC_017558	MED15	chr22	+	20905722	20905774	20909222	20909435	20891403	20891491	20918736	20918975	0.000132387	0.00490348	-0.351
8326	XLOC_023458	FBXL4	chr6	-	99365249	99365595	99382637	99382755	99353301	99353546	99395681	99395882	6.67293e-08	7.13732e-06	0.322
8330	XLOC_023458	FBXL4	chr6	-	99375580	99375698	99382637	99382755	99374352	99374936	99395681	99395882	0.000484758	0.0138832	0.184
8355	XLOC_001328	OBSCN	chr1	+	228479598	228479862	228480223	228480487	228476325	228476589	228481053	228481317	9.43321e-10	1.43303e-07	-0.378
8360	XLOC_009337	GNB5	chr15	-	52439655	52439732	52442080	52442122	52433336	52433469	52446136	52446273	0.000888768	0.0223566	0.206
8411	XLOC_028294	CDK20	chr9	-	90584710	90584834	90585482	90585560	90584108	90584264	90585690	90585812	1.01674e-09	1.50105e-07	0.409
8414	XLOC_021070	RAB3C	chr5	+	57913469	57913697	58021828	58021947	57877913	57878241	58120864	58120989	3.51554e-06	0.000248986	0.182
8453	XLOC_015827	GGCX	chr2	-	85786039	85786198	85787937	85788108	85785562	85785728	85788508	85788657	6.80569e-05	0.00288815	-0.351
8454	XLOC_025109	IKZF1	chr7	+	50435703	50435763	50444230	50444491	50367233	50367353	50450237	50450405	0.0023245	0.0461127	0.603
8469	XLOC_014381	ETFB	chr19	-	51853582	51853645	51856385	51856544	51850153	51850312	51857403	51857562	1.52175e-05	0.000835132	0.2
8478	XLOC_019670	MCCC1	chr3	-	182810196	182810333	182812346	182812393	182804480	182804576	182817139	182817375	0.00219608	0.0440983	0.213
8490	XLOC_004954	EIF4G2	chr11	-	10828366	10828432	10828801	10828928	10827453	10827594	10830251	10830292	3.75007e-09	4.97573e-07	-0.196
8539	XLOC_010107	IST1	chr16	+	71957190	71957283	71958671	71958720	71956376	71956583	71961516	71964540	0.000252123	0.00825859	-0.229
8553	XLOC_014702	PPM1B	chr2	+	44428324	44429184	44436348	44436466	44395941	44396413	44445105	44445217	5.25014e-06	0.000346113	0.234
8574	XLOC_001962	TTLL7	chr1	-	84376847	84377046	84383286	84383373	84373138	84373369	84385381	84385517	7.76736e-07	6.21507e-05	-0.237
8587	XLOC_007796	GMPR2	chr14	+	24702424	24702546	24702684	24702804	24702077	24702183	24704942	24705026	0.000251751	0.00825859	-0.197
8601	XLOC_016252	BARD1	chr2	-	215657020	215657169	215661784	215661841	215645283	215646233	215674135	215674435	1.17004e-06	8.95212e-05	0.345
8606	XLOC_010394	NOMO2	chr16	-	18558549	18558622	18562760	18562861	18554938	18555091	18566128	18566174	7.63097e-05	0.00316157	-0.273
8612	XLOC_017533	BCL2L13	chr22	+	18138427	18138598	18165979	18166087	18121349	18121652	18171751	18171908	8.51937e-05	0.00347471	0.221
8685	XLOC_015482	SH3YL1	chr2	-	242797	242871	243502	243562	234159	234272	247537	247602	7.34411e-09	9.16441e-07	0.794
8687	XLOC_003252	DPCD	chr10	+	103354414	103354495	103360494	103360619	103336294	103348157	103360959	103361093	3.66729e-12	9.02318e-10	-0.284
8705	XLOC_005493	ALG9	chr11	-	111711377	111711532	111715323	111715446	111708971	111709101	111724102	111724208	0.001588	0.034678	-0.194
8751	XLOC_022280	TMEM14C	chr6	+	10724788	10724866	10725193	10725270	10723147	10723474	10726139	10726241	0	0	0.464
8754	XLOC_025733	TRA2A	chr7	-	23547038	23547154	23552512	23552701	23545756	23545885	23555981	23556147	0.00116778	0.0274456	0.123
8798	XLOC_022678	SH3BGRL2	chr6	+	80383330	80383516	80406201	80406282	80340999	80341223	80409214	80413369	1.86439e-05	0.000980661	0.199
8829	XLOC_018153	LMCD1	chr3	+	8574422	8574511	8578870	8579126	8543492	8543666	8590253	8590589	0.00154311	0.0341759	-0.478
8840	XLOC_007835	MIPOL1	chr14	+	37688757	37688896	37696930	37697043	37667117	37667309	37736142	37736374	0.00233132	0.0461127	0.385
8877	XLOC_004527	MRPL48	chr11	+	73519357	73519395	73536752	73536841	73516071	73516124	73555851	73556021	0.000666883	0.0176969	0.281
8904	XLOC_008813	EIF2AK4	chr15	+	40270278	40270348	40278005	40278089	40268614	40269045	40280183	40280306	5.24088e-05	0.00233766	0.218
8948	XLOC_001206	MDM4	chr1	+	204507336	204507436	204511911	204512072	204501318	204501374	204515924	204516005	3.69807e-09	4.96963e-07	-0.464
8978	XLOC_012625	CELF4	chr18	-	34839143	34839227	34844636	34844720	34833729	34833901	34846495	34846561	5.92801e-05	0.00257831	-0.425
8980	XLOC_012625	CELF4	chr18	-	34846495	34846561	34850730	34850880	34833729	34833901	34852978	34853123	7.07795e-05	0.00297956	-0.208
8995	XLOC_011535	UBE2G1	chr17	-	4200011	4200109	4210315	4210418	4192524	4192703	4269565	4269969	0.00149068	0.0333163	0.213
9001	XLOC_010937	PRPSAP2	chr17	+	18814415	18814564	18827226	18827297	18793134	18793190	18832123	18832270	3.10211e-08	3.65352e-06	0.259
9014	XLOC_006242	SUDS3	chr12	+	118821816	118821872	118823918	118823990	118817966	118818036	118827731	118827751	0.0025832	0.048964	0.187
9022	XLOC_000225	RCAN3	chr1	+	24857707	24857881	24859572	24859744	24840803	24841057	24861582	24863510	0.000115558	0.00439711	-0.217
9040	XLOC_017180	MIR99AHG	chr21	+	17909698	17909759	17966659	17966774	17859809	17859858	17979313	17982094	3.8785e-06	0.000271029	0.183
9067	XLOC_016205	ORC2	chr2	-	201822752	201822856	201824114	201824163	201822123	201822267	201828212	201828424	0.00154545	0.0341759	0.214
9079	XLOC_013214	EIF3K	chr19	+	39123069	39123136	39125632	39125758	39116667	39116742	39127528	39127599	0.00201211	0.0416818	-0.159
9088	XLOC_015697	CLHC1	chr2	-	55408705	55408880	55433405	55433512	55404737	55404917	55435761	55435846	0.00150187	0.0334948	0.196
9095	XLOC_004696	ARCN1	chr11	+	118464304	118464413	118468421	118468626	118463423	118463571	118471339	118473747	0.000732123	0.0190898	-0.148
9105	XLOC_011151	NBR1	chr17	+	41353702	41353797	41354671	41354729	41352183	41352625	41355697	41355803	1.95841e-05	0.00101624	-0.196
9117	XLOC_013137	UBA2	chr19	+	34951374	34951471	34954930	34955036	34949673	34949829	34957782	34957919	0.0012981	0.0298393	-0.157
9164	XLOC_027486	CDKN2B-AS1	chr9	+	22063942	22064017	22092306	22092468	22056250	22056386	22096370	22096513	0.00012404	0.00466017	0.42
9174	XLOC_002451	GAS5	chr1	-	173833812	173833842	173834366	173834420	173833621	173833644	173834647	173834685	1.10678e-06	8.53037e-05	-0.225
9175	XLOC_002451	GAS5	chr1	-	173835314	173835344	173835665	173835705	173834994	173835032	173835898	173835934	0	0	-0.603
9185	XLOC_019400	ZBTB20	chr3	-	114099063	114099251	114219198	114219238	114069120	114070725	114412374	114412422	0.00221779	0.0443643	-0.162
9196	XLOC_019400	ZBTB20	chr3	-	114219198	114219238	114519947	114520021	114107851	114107952	114619150	114619189	1.22156e-06	9.27854e-05	-0.249
9209	XLOC_025914	BCL7B	chr7	-	72954211	72954382	72957877	72957974	72952263	72952343	72966496	72966572	8.65996e-05	0.00350478	-0.221
9230	XLOC_001092	AXDND1	chr1	+	179401401	179401477	179414104	179414339	179399586	179399741	179437577	179437776	3.23391e-09	4.40232e-07	-1
9242	XLOC_022799	PKIB	chr6	+	122798995	122799084	122907065	122907152	122793061	122793186	122954427	122954512	0.000706975	0.0185727	-0.34
9254	XLOC_004722	TBCEL	chr11	+	120925760	120926017	120930677	120930794	120924259	120924441	120957486	120960354	0.00113719	0.0270153	-0.156
9327	XLOC_009454	ADPGK	chr15	-	73048591	73048788	73052747	73052868	73047896	73047995	73075799	73076126	0.000934302	0.0233175	-0.129
9350	XLOC_009212	TJP1	chr15	-	30053341	30053489	30053803	30053972	30034845	30034985	30054537	30054641	8.85271e-10	1.36462e-07	-0.266
9402	XLOC_007463	STARD13	chr13	-	34235413	34235480	34238026	34238274	34098374	34098509	34250814	34250972	9.00866e-07	7.04692e-05	-0.42
9439	XLOC_016980	UQCC1	chr20	-	33961986	33962059	33981894	33981999	33954359	33954417	33999742	33999945	1.85587e-11	3.67042e-09	-0.231
9440	XLOC_016980	UQCC1	chr20	-	33969720	33969828	33981894	33981999	33954359	33954417	33999742	33999945	4.90863e-12	1.11853e-09	-0.779
9441	XLOC_016980	UQCC1	chr20	-	33969720	33969828	33981894	33981999	33961986	33962059	33999742	33999945	2.45581e-13	7.15051e-11	-0.233
9442	XLOC_016980	UQCC1	chr20	-	33971840	33971936	33981894	33981999	33969720	33969828	33999742	33999945	2.10574e-11	4.01315e-09	-0.235
9473	XLOC_021658	DROSHA	chr5	-	31468045	31468170	31472169	31472339	31466288	31466388	31483660	31483735	0.000203373	0.00698936	0.208
9483	XLOC_005068	PHF21A	chr11	-	45958044	45958120	45959707	45959863	45957186	45957290	45967390	45967554	0.00010921	0.00423979	0.281
9484	XLOC_005068	PHF21A	chr11	-	45967390	45967554	45967626	45967649	45959707	45959863	45970436	45970497	0.000185727	0.00655486	-0.188
9506	XLOC_026663	INTS8	chr8	+	95837120	95837295	95839949	95840021	95835517	95835789	95841202	95841254	2.24982e-05	0.00112298	0.235
9509	XLOC_026663	INTS8	chr8	+	95848751	95848859	95850690	95850846	95844219	95844402	95853718	95853819	0.0017432	0.0370633	-0.168
9523	XLOC_011467	HEXDC	chr17	+	80386433	80386521	80391533	80391698	80382269	80382379	80393564	80393748	0.000540515	0.0151085	-0.262
9542	XLOC_006801	PPP1R12A	chr12	-	80199371	80199548	80199945	80200113	80192273	80192364	80201005	80201110	9.86271e-10	1.47687e-07	-0.291
9547	XLOC_006795	NAP1L1	chr12	-	76461150	76461253	76467982	76468019	76453917	76454059	76478346	76478813	8.18166e-11	1.45356e-08	-0.158
9548	XLOC_006795	NAP1L1	chr12	-	76462688	76462774	76467982	76468019	76461150	76461253	76478346	76478813	1.11022e-16	4.65494e-14	-0.173
9565	XLOC_009493	TSPAN3	chr15	-	77348130	77348205	77348405	77348597	77346519	77346621	77363233	77363570	6.52253e-08	7.04837e-06	0.199
9574	XLOC_004643	ATM	chr11	+	108139136	108139336	108141790	108141873	108137897	108138069	108141977	108142133	0.000100267	0.00395111	0.213
9588	XLOC_022654	FAM135A	chr6	+	71136141	71136235	71138006	71138122	71124993	71125079	71162194	71162274	0.00010593	0.00414312	0.282
9591	XLOC_024958	ZDHHC4	chr7	+	6618196	6618351	6620185	6620309	6617064	6617129	6621237	6621311	0.000492959	0.0140796	0.166
9608	XLOC_026573	YTHDF3	chr8	+	64087889	64087975	64098705	64100303	64081945	64081970	64122240	64125346	8.00168e-08	8.30432e-06	-0.207
9613	XLOC_004179	CD44	chr11	+	35229651	35229753	35232792	35232996	35211381	35211612	35236398	35236461	7.32449e-07	5.90579e-05	0.229
9628	XLOC_012017	SPOP	chr17	-	47745388	47745440	47753256	47753378	47700094	47700238	47755294	47755525	0.000118213	0.00445723	-0.196
9659	XLOC_007458	N4BP2L2	chr13	-	33095509	33095586	33101544	33101669	33091029	33092140	33109905	33111164	0.000987802	0.0241919	0.156
9697	XLOC_023422	SNAP91	chr6	-	84326687	84326758	84333019	84333061	84320368	84320396	84350814	84350921	6.68061e-05	0.00285821	-0.259
9743	XLOC_003816	POLL	chr10	-	103343264	103343438	103344358	103344676	103340004	103340173	103345072	103345235	4.56389e-06	0.000308302	-0.414
9781	XLOC_003314	ATRNL1	chr10	+	116930794	116931050	116975454	116975638	116925317	116925405	117001359	117001514	4.10808e-09	5.31616e-07	0.213
9825	XLOC_010854	TNFSF12	chr17	+	7462940	7463019	7463164	7463210	7461608	7462614	7463365	7463484	0.00179653	0.0380429	-0.247
9826	XLOC_010854	TNFSF12	chr17	+	7462940	7463019	7463167	7463210	7461608	7462614	7463365	7463484	0.00108866	0.0262329	-0.279
9837	XLOC_022659	RIMS1	chr6	+	73016960	73017073	73023208	73023375	73008792	73008880	73043302	73043538	2.7437e-05	0.00133145	-0.142
9852	XLOC_013626	ZNF548	chr19	+	57905555	57905591	57908415	57908542	57901217	57901482	57909797	57913919	1.70974e-14	5.78114e-12	0.618
9882	XLOC_018602	TIMMDC1	chr3	+	119219541	119219707	119232487	119232566	119217367	119217774	119236051	119236162	0.00118476	0.0277823	0.142
9897	XLOC_026675	MATN2	chr8	+	98991113	98991236	99006707	99006830	98973635	98973758	99015888	99016011	1.75637e-06	0.000128743	-0.586
9902	XLOC_016809	SDCBP2	chr20	-	1356134	1356247	1373477	1373525	1352719	1352884	1373605	1373816	5.5508e-06	0.000363647	0.208
9916	XLOC_020065	FAM47E	chr4	+	77184856	77184996	77189812	77189966	77177330	77177676	77192720	77192921	0.00247644	0.0476475	0.264
9923	XLOC_027904	ASS1	chr9	+	133339497	133339554	133342111	133342186	133333787	133333976	133346220	133346291	1.90375e-05	0.000992789	0.226
9925	XLOC_003196	TBC1D12	chr10	+	96256811	96256929	96267023	96267104	96253121	96253204	96269847	96269936	3.33787e-05	0.00158315	0.302
9935	XLOC_001242	TRAF3IP3	chr1	+	209950696	209950832	209951455	209951518	209948943	209949081	209952659	209953002	4.35153e-05	0.00200937	0.393
9959	XLOC_019950	LIMCH1	chr4	+	41496552	41496623	41526425	41526495	41362662	41362953	41600936	41601043	8.63955e-06	0.000535857	0.319
10101	XLOC_022810	NCOA7	chr6	+	126136436	126136550	126176165	126176386	126111908	126112213	126196034	126196114	4.8051e-08	5.45374e-06	0.216
10102	XLOC_022810	NCOA7	chr6	+	126176165	126176386	126196034	126196114	126136436	126136550	126199408	126199516	0.00227218	0.0453656	0.151
10127	XLOC_026567	RAB2A	chr8	+	61471410	61471482	61484604	61484672	61429468	61429812	61496766	61496849	0.00230926	0.045931	0.142
10143	XLOC_008789	SCG5	chr15	+	32971966	32972116	32983910	32983964	32935786	32936019	32988714	32989290	6.35748e-08	6.94157e-06	0.189
10149	XLOC_021705	SEPP1	chr5	-	42804757	42804875	42806997	42807210	42799981	42801433	42808252	42808468	7.88634e-06	0.000492052	0.178
10150	XLOC_021705	SEPP1	chr5	-	42804757	42804875	42808252	42808468	42799981	42801433	42811937	42812024	0.00046711	0.013563	0.167
10175	XLOC_015006	WASH2P	chr2	+	114353269	114353406	114353644	114353780	114352945	114353092	114353957	114354155	0.000698848	0.0184517	0.27
10177	XLOC_020753	ANXA5	chr4	-	122607442	122607527	122617735	122617779	122605831	122605926	122618017	122618147	1.39731e-05	0.000787453	-0.174
10182	XLOC_003958	PSMD13	chr11	+	238997	239076	244040	244075	236807	237144	244160	244216	0.000937122	0.0233323	0.217
10183	XLOC_025156	TPST1	chr7	+	65705311	65706257	65751497	65751696	65670253	65670509	65817491	65817542	0.000616601	0.0167008	0.173
10197	XLOC_009227	FMN1	chr15	-	33202674	33202736	33218374	33218462	33200690	33200779	33256307	33256458	0.00039602	0.0118264	0.226
10200	XLOC_009227	FMN1	chr15	-	33357157	33357275	33445248	33447246	33260914	33261678	33472398	33472463	0.00185555	0.0390559	0.202
10215	XLOC_009342	FAM214A	chr15	-	52879347	52879416	52885774	52885933	52876941	52877141	52892323	52892432	0.000921208	0.0230456	0.184
10221	XLOC_019796	MAEA	chr4	+	1309184	1309388	1316168	1316291	1305766	1305949	1321414	1321491	0.0022166	0.0443643	0.192
10232	XLOC_021994	KLHL3	chr5	-	137045438	137045545	137056153	137056273	137033975	137034097	137093555	137094709	0.000395105	0.0118264	-0.2
10262	XLOC_005093	MTCH2	chr11	-	47644252	47644328	47647225	47647293	47638857	47640471	47648631	47648679	0.00233828	0.0461127	-0.205
10277	XLOC_018883	VPS8	chr3	+	184588487	184588593	184603897	184603944	184587269	184587316	184612490	184612713	0.000354233	0.0108888	0.299
10296	XLOC_011482	RPH3AL	chr17	-	96901	97076	131558	131645	69413	69527	169210	169340	0.000261765	0.00854771	-0.231
10337	XLOC_019035	SH3BP5	chr3	-	15311219	15311384	15345609	15345738	15303665	15303796	15372010	15372073	1.5727e-05	0.000854149	-0.193
10360	XLOC_002591	NUCKS1	chr1	-	205693053	205693109	205698699	205698749	205689628	205689781	205719084	205719115	1.22125e-14	4.26703e-12	0.166
10362	XLOC_002591	NUCKS1	chr1	-	205696827	205696933	205698699	205698749	205693053	205693109	205719084	205719115	5.88418e-15	2.12683e-12	0.124
10420	XLOC_009397	SPG21	chr15	-	65273201	65273363	65275844	65275931	65268812	65268893	65282002	65282284	2.42331e-06	0.000176397	0.221
10433	XLOC_021058	SKIV2L2	chr5	+	54618154	54618292	54619959	54620026	54603575	54603975	54623543	54623606	0.000249239	0.00821548	0.172
10457	XLOC_008045	CHGA	chr14	+	93390543	93390590	93392949	93393043	93389444	93389750	93393894	93393963	2.92948e-05	0.00140214	0.169
10471	XLOC_008206	MTA1	chr14	+	105911754	105911848	105915695	105915746	105905008	105905076	105916394	105916521	0.0024618	0.0475222	-0.227
10472	XLOC_015721	CCT4	chr2	-	62107420	62107529	62110593	62110683	62106003	62106146	62112154	62112207	0.000495497	0.0141136	0.156
10474	XLOC_015721	CCT4	chr2	-	62110593	62110683	62112154	62112207	62107420	62107529	62115515	62115806	1.9984e-15	7.75824e-13	0.331
10489	XLOC_006326	EP400NL	chr12	+	132569801	132569861	132575393	132575488	132568827	132568944	132593116	132593227	0.00193482	0.0404806	-0.399
10494	XLOC_017750	RBX1	chr22	+	41349558	41349637	41363802	41363888	41347350	41347480	41368479	41369019	0.000424987	0.0125132	0.171
10506	XLOC_021651	CDH18	chr5	-	19612542	19612710	19721455	19721575	19591165	19591353	19747050	19747345	1.73904e-06	0.00012837	-0.212
10507	XLOC_021651	CDH18	chr5	-	19838867	19839351	19981168	19981287	19747050	19747345	19988194	19988353	2.75695e-05	0.00133172	-0.185
10522	XLOC_016874	TASP1	chr20	-	13539654	13539761	13550153	13550233	13514668	13514788	13561543	13561628	0.000754831	0.019488	-0.201
10537	XLOC_018360	ARIH2	chr3	+	48960180	48960244	48962150	48962272	48956252	48956431	48964894	48965246	1.07868e-06	8.37534e-05	0.263
10538	XLOC_018360	ARIH2	chr3	+	48960180	48960244	48964894	48965246	48956252	48956431	48999044	48999112	0.000229234	0.00770749	0.218
10539	XLOC_018360	ARIH2	chr3	+	48960180	48960244	48999044	48999112	48956252	48956431	49002351	49002415	1.64833e-06	0.000123413	0.28
10541	XLOC_018360	ARIH2	chr3	+	48960180	48960244	49002351	49002415	48956252	48956431	49004557	49004708	9.35717e-06	0.000570244	0.264
10545	XLOC_018360	ARIH2	chr3	+	48962150	48962272	48964894	48965246	48960180	48960244	49002351	49002415	0.000274899	0.00886612	-0.321
10550	XLOC_018360	ARIH2	chr3	+	48964894	48965246	48999044	48999112	48960180	48960244	49002351	49002415	0.00123647	0.0288014	0.179
10561	XLOC_018360	ARIH2	chr3	+	49002351	49002415	49004557	49004708	48999044	48999112	49005966	49006088	1.13465e-05	0.000664438	-0.237
10564	XLOC_025086	DBNL	chr7	+	44089823	44089879	44091428	44091541	44084238	44084419	44092465	44092540	0.00013369	0.00493428	0.217
10614	XLOC_026027	PTCD1	chr7	-	99056769	99056886	99057708	99057816	99055783	99055978	99063751	99063824	0	0	-0.217
10642	XLOC_009089	MIR7706	chr15	+	86270611	86270694	86273743	86273938	86270296	86270478	86278222	86278381	0.000657969	0.0175046	-0.17
10666	XLOC_012890	UBL5	chr19	+	9939002	9939069	9939512	9939550	9938555	9938660	9940640	9940797	0	0	-0.345
10687	XLOC_017477	U2AF1	chr21	-	44520562	44520629	44524424	44524512	44515803	44515853	44527560	44527688	0	0	-0.358
10709	XLOC_000582	PRKACB	chr1	+	84639011	84639035	84640715	84640739	84630322	84630696	84644859	84644921	0.000374686	0.011417	-0.274
10720	XLOC_007407	ZDHHC20	chr13	-	21975791	21975824	21976935	21977005	21974511	21974632	21987790	21987911	0.000274137	0.00886612	-0.191
10723	XLOC_007407	ZDHHC20	chr13	-	21995199	21995303	21999790	21999817	21987790	21987911	22033192	22033509	0.00065029	0.0174331	0.114
10748	XLOC_027138	STAU2	chr8	-	74585341	74585477	74600888	74601048	74529526	74529686	74621266	74621397	6.72257e-07	5.50515e-05	0.218
10755	XLOC_026681	POLR2K	chr8	+	101163574	101163644	101164051	101164144	101162838	101162937	101165521	101166230	1.28133e-11	2.68618e-09	-0.152
10782	XLOC_014664	YIPF4	chr2	+	32515551	32515705	32523302	32523380	32502935	32503303	32526450	32526564	3.3875e-08	3.94531e-06	0.257
10803	XLOC_028801	KDM6A	chrX	+	44820528	44820637	44833910	44833960	44733169	44733233	44870205	44870264	0.00119845	0.0280404	0.271
10851	XLOC_021334	SNHG4	chr5	+	138655022	138655190	138657586	138657718	138654596	138654722	138658151	138658195	3.72091e-12	9.02318e-10	0.224
10863	XLOC_014026	ZNF91	chr19	-	23556543	23556639	23557439	23557566	23528681	23545541	23578126	23578487	1.46616e-11	2.95544e-09	-0.192
10864	XLOC_014026	ZNF91	chr19	-	23556543	23556639	23557439	23557566	23540497	23545527	23578126	23578362	0.00139088	0.0315988	0.207
10899	XLOC_022978	FAM120B	chr6	+	170639536	170639638	170657238	170657411	170632166	170632347	170667313	170667406	0.000481204	0.0138191	-0.228
10900	XLOC_022978	FAM120B	chr6	+	170639536	170639638	170667313	170667406	170632166	170632347	170697374	170697581	0.000209922	0.00716743	-0.221
10912	XLOC_019200	IP6K1	chr3	-	49775644	49775855	49785250	49785601	49770223	49770405	49823786	49823973	0.00210732	0.0428563	0.17
10918	XLOC_007851	PRPF39	chr14	+	45576653	45576819	45577617	45577725	45571731	45571899	45578818	45578983	0.000476393	0.0137519	0.188
RI splicing type
ID	GeneID	geneSymbol	chr	strand	riExonStart_0base	riExonEnd	upstreamES	upstreamEE	downstreamES	downstreamEE	PValue	FDR	IncLevelDifference
2	XLOC_019316	ZNF717	chr3	-	75833934	75834734	75833934	75834153	75834534	75834734	5.88361e-08	2.94298e-07	0.919
7	XLOC_004386	DNAJC4	chr11	+	64001365	64001753	64001365	64001452	64001544	64001753	0.000145603	0.000489544	0.204
10	XLOC_018166	ARPC4	chr3	+	9876364	9878040	9876364	9876591	9876777	9878040	5.55112e-16	7.76748e-15	0.863
26	XLOC_015883	ACTR1B	chr2	-	98274889	98275466	98274889	98275106	98275341	98275466	7.3999e-11	5.45815e-10	0.178
32	XLOC_000609	CDC7	chr1	+	91966403	91967388	91966403	91966505	91967210	91967388	1.98338e-06	7.97963e-06	0.75
33	XLOC_000609	CDC7	chr1	+	91966403	91967388	91966403	91966505	91967244	91967388	2.15095e-12	1.94917e-11	1
41	XLOC_016256	MREG	chr2	-	216807313	216809720	216807313	216808180	216809502	216809720	3.26184e-13	3.24066e-12	0.892
46	XLOC_019168	COL7A1	chr3	-	48614316	48614460	48614316	48614352	48614424	48614460	0.00115983	0.00354849	0.525
47	XLOC_010604	CMTM4	chr16	-	66648652	66656125	66648652	66651261	66655964	66656125	0	0	0.987
49	XLOC_016320	TRIP12	chr2	-	230723487	230724290	230723487	230723547	230723634	230724290	0.0153403	0.0405452	0.145
51	XLOC_007058	ANKLE2	chr12	-	133302252	133304029	133302252	133303169	133303808	133304029	0.00572943	0.0163465	0.34
54	XLOC_013021	MYO9B	chr19	+	17322455	17324645	17322455	17322583	17322703	17324645	3.06998e-07	1.3714e-06	0.485
57	XLOC_016961	NECAB3	chr20	-	32247302	32247538	32247302	32247356	32247458	32247538	0.018538	0.0483256	0.125
60	XLOC_025611	PAXIP1-AS1	chr7	+	154795142	154797413	154795142	154795418	154795671	154797413	1.27247e-11	1.04827e-10	0.887
64	XLOC_010831	TXNDC17	chr17	+	6561473	6565317	6561473	6563387	6564522	6565317	2.66343e-13	2.69601e-12	0.531
65	XLOC_015278	NRP2	chr2	+	206547223	206548087	206547223	206547629	206547814	206548087	3.70497e-10	2.58262e-09	0.939
70	XLOC_003673	DNAJB12	chr10	-	74092587	74095689	74092587	74094375	74095537	74095689	2.43838e-07	1.11813e-06	0.187
71	XLOC_003673	DNAJB12	chr10	-	74092587	74095689	74092587	74094375	74095591	74095689	0.000668948	0.00210763	0.28
76	XLOC_029381	OTUD5	chrX	-	48779302	48780572	48779302	48780187	48780413	48780572	4.44089e-16	6.40229e-15	0.73
77	XLOC_010840	ELP5	chr17	+	7155519	7155915	7155519	7155656	7155744	7155915	3.6846e-08	1.91057e-07	0.936
80	XLOC_015187	RBM45	chr2	+	178988248	178988639	178988248	178988378	178988554	178988639	0.0118492	0.0319392	0.124
83	XLOC_025642	MICALL2	chr7	-	1477732	1477989	1477732	1477856	1477924	1477989	0.00598404	0.0170473	0.204
85	XLOC_003562	ZNF32	chr10	-	44139306	44141650	44139306	44140249	44141511	44141650	0.00134381	0.00407858	0.114
86	XLOC_006846	CDK17	chr12	-	96672038	96674663	96672038	96674057	96674585	96674663	7.32747e-15	9.05466e-14	0.509
89	XLOC_017314	ADARB1	chr21	+	46641932	46646478	46641932	46642022	46645461	46646478	0.0003722	0.001217	0.646
92	XLOC_010298	HCFC1R1	chr16	-	3073847	3074287	3073847	3073969	3074181	3074287	9.79444e-09	5.49277e-08	0.731
98	XLOC_028582	QSOX2	chr9	-	139141401	139146980	139141401	139143758	139144129	139146980	0.0158767	0.0419048	0.515
102	XLOC_008815	BUB1B	chr15	+	40568127	40569688	40568127	40568306	40569316	40569688	0	0	0.943
105	XLOC_006674	SMUG1	chr12	-	54571646	54576407	54571646	54575431	54576287	54576407	0.00034008	0.00111581	0.338
106	XLOC_006674	SMUG1	chr12	-	54577439	54581689	54577439	54577743	54581602	54581689	1.27035e-07	6.15132e-07	0.288
112	XLOC_019587	SLC33A1	chr3	-	155538657	155546166	155538657	155544608	155545970	155546166	0	0	0.814
114	XLOC_019587	SLC33A1	chr3	-	155551256	155551830	155551256	155551374	155551645	155551830	9.52537e-10	6.16557e-09	0.146
115	XLOC_019587	SLC33A1	chr3	-	155551256	155551830	155551256	155551480	155551645	155551830	1.31533e-11	1.07891e-10	0.886
124	XLOC_026282	ZNF767P	chr7	-	149244244	149246465	149244244	149244867	149246283	149246465	1.5099e-14	1.78469e-13	0.982
126	XLOC_005162	MS4A6A	chr11	-	59938745	59940602	59938745	59939726	59940500	59940602	5.34708e-07	2.29695e-06	0.227
127	XLOC_001202	ZC3H11A	chr1	+	203764750	203770756	203764750	203764922	203765420	203770756	0	0	0.875
128	XLOC_001202	ZC3H11A	chr1	+	203765420	203770756	203765420	203765624	203770702	203770756	0	0	0.825
131	XLOC_001202	ZC3H11A	chr1	+	203765420	203772144	203765420	203770756	203772084	203772144	0	0	0.227
132	XLOC_001202	ZC3H11A	chr1	+	203821268	203823256	203821268	203821529	203822793	203823256	2.25877e-08	1.19734e-07	0.834
138	XLOC_016199	TYW5	chr2	-	200801127	200803793	200801127	200801215	200803655	200803793	4.55261e-07	1.978e-06	0.214
145	XLOC_012620	RPRD1A	chr18	-	33569786	33573263	33569786	33570558	33573064	33573263	8.22438e-09	4.75714e-08	0.889
150	XLOC_004578	PRSS23	chr11	+	86518672	86522273	86518672	86518829	86518925	86522273	1.77636e-15	2.2996e-14	0.954
153	XLOC_028032	RANBP6	chr9	-	6011018	6015640	6011018	6014356	6015471	6015640	0	0	0.863
156	XLOC_027908	EXOSC2	chr9	+	133576253	133577697	133576253	133576322	133577520	133577697	1.7243e-11	1.39631e-10	0.536
170	XLOC_014039	C19orf12	chr19	-	30189792	30193884	30189792	30193699	30193754	30193884	3.06029e-07	1.37029e-06	0.985
172	XLOC_025585	REPIN1	chr7	+	150067848	150071632	150067848	150067973	150068316	150071632	3.08975e-13	3.111e-12	0.895
177	XLOC_028935	FOXO4	chrX	+	70315998	70316831	70315998	70316549	70316714	70316831	0.00407376	0.0117638	0.5
181	XLOC_019797	UVSSA	chr4	+	1346817	1348635	1346817	1347201	1348522	1348635	5.84393e-09	3.39055e-08	0.756
185	XLOC_020481	DHX15	chr4	-	24538673	24541922	24538673	24538796	24541730	24541922	1.23472e-10	8.86671e-10	0.129
192	XLOC_006130	SLC25A3	chr12	+	98987402	98987913	98987402	98987518	98987752	98987913	4.45199e-14	4.89719e-13	0.11
195	XLOC_001097	CEP350	chr1	+	180080131	180084015	180080131	180080330	180081571	180084015	0	0	0.863
196	XLOC_016043	RND3	chr2	-	151343781	151344209	151343781	151343969	151344062	151344209	9.03055e-13	8.46559e-12	0.772
197	XLOC_013608	ZNF667-AS1	chr19	+	57005531	57006805	57005531	57005711	57006416	57006805	0	0	0.914
200	XLOC_022621	EFHC1	chr6	+	52317485	52319085	52317485	52317635	52318892	52319085	2.22045e-16	3.30118e-15	0.219
201	XLOC_006697	SMARCC2	chr12	-	56558086	56558515	56558086	56558152	56558431	56558515	0.000366789	0.00120138	0.299
207	XLOC_028510	CIZ1	chr9	-	130940987	130941694	130940987	130941183	130941351	130941694	0	0	0.835
209	XLOC_000612	BTBD8	chr1	+	92645821	92652858	92645821	92648152	92649420	92652858	0	0	0.765
212	XLOC_006013	2021-03-09	chr12	+	58150711	58152083	58150711	58150867	58151890	58152083	2.19143e-07	1.00732e-06	0.239
221	XLOC_011294	METTL2A	chr17	+	60501245	60501671	60501245	60501373	60501579	60501671	0.000174215	0.000579599	0.178
223	XLOC_013687	PCSK4	chr19	-	1483282	1483766	1483282	1483462	1483648	1483766	0.000137354	0.000463448	0.364
225	XLOC_013687	PCSK4	chr19	-	1486851	1487312	1486851	1487064	1487139	1487312	1.05524e-05	3.91445e-05	0.298
230	XLOC_007379	CDC16	chr13	+	115037658	115038150	115037658	115037956	115038038	115038150	0	0	0.783
231	XLOC_017988	APOL3	chr22	-	36545093	36545419	36545093	36545190	36545306	36545419	6.94747e-07	2.97102e-06	0.859
232	XLOC_016203	CLK1	chr2	-	201724402	201726189	201724402	201724469	201725960	201726189	0.00751896	0.0211353	0.178
240	XLOC_026798	RHPN1	chr8	+	144461484	144462155	144461484	144461678	144461998	144462155	1.63135e-07	7.72253e-07	0.19
243	XLOC_026798	RHPN1	chr8	+	144462231	144462953	144462231	144462345	144462758	144462953	0.0127022	0.0339976	0.206
257	XLOC_001989	GBP4	chr1	-	89646830	89651152	89646830	89649555	89650919	89651152	1.05018e-06	4.40195e-06	0.569
260	XLOC_021089	MAST4	chr5	+	66300314	66300913	66300314	66300519	66300779	66300913	1.07953e-07	5.28112e-07	0.643
266	XLOC_004746	LOC100507283	chr11	+	124675215	124679691	124675215	124675400	124676930	124679691	0.000443749	0.00143371	0.321
281	XLOC_000344	CDCA8	chr1	+	38158072	38158456	38158072	38158250	38158347	38158456	1.15704e-06	4.80753e-06	0.542
284	XLOC_003091	ZSWIM8	chr10	+	75553904	75554397	75553904	75554088	75554298	75554397	0.0131299	0.0350929	0.11
285	XLOC_003091	ZSWIM8	chr10	+	75553904	75554397	75553904	75554088	75554313	75554397	0.00107296	0.00328798	0.263
286	XLOC_003091	ZSWIM8	chr10	+	75558759	75559928	75558759	75559248	75559768	75559928	3.42443e-08	1.78539e-07	0.16
288	XLOC_027158	ZNF704	chr8	-	81540568	81553712	81540568	81551018	81552760	81553712	6.08882e-06	2.33609e-05	0.927
289	XLOC_012059	SRSF1	chr17	-	56078279	56082961	56078279	56081362	56082283	56082961	0	0	0.817
290	XLOC_012059	SRSF1	chr17	-	56078279	56083334	56078279	56082961	56083161	56083334	0	0	0.154
296	XLOC_006726	DDIT3	chr12	-	57911051	57911536	57911051	57911207	57911488	57911536	4.1003e-10	2.83741e-09	0.354
303	XLOC_012422	ZNF397	chr18	+	32820993	32822848	32820993	32821073	32822354	32822848	8.33613e-05	0.000283786	0.171
304	XLOC_012422	ZNF397	chr18	+	32820993	32822848	32820993	32821654	32822354	32822848	1.58228e-07	7.5277e-07	0.387
307	XLOC_020152	TET2	chr4	+	106155053	106164084	106155053	106158508	106163990	106164084	1.06874e-06	4.46011e-06	0.432
310	XLOC_009555	DET1	chr15	-	89073853	89074946	89073853	89074704	89074843	89074946	0.00165623	0.00497131	0.392
317	XLOC_023435	CNR1	chr6	-	88849584	88855056	88849584	88854832	88854931	88855056	1.76465e-07	8.31221e-07	0.984
320	XLOC_027529	TESK1	chr9	+	35606833	35607406	35606833	35606980	35607323	35607406	0.000261951	0.000865439	0.115
322	XLOC_019835	MRFAP1	chr4	+	6641817	6642886	6641817	6642435	6642554	6642886	0	0	0.831
335	XLOC_018408	NISCH	chr3	+	52514199	52515926	52514199	52514311	52514894	52515926	3.24185e-14	3.69416e-13	0.539
337	XLOC_025224	LOC100133091	chr7	+	76180717	76231725	76180717	76180839	76199673	76231725	0.000502594	0.00160746	0.743
342	XLOC_016191	SF3B1	chr2	-	198283520	198285266	198283520	198283675	198285151	198285266	0.00256255	0.00758403	0.312
343	XLOC_000273	ATPIF1	chr1	+	28562871	28564616	28562871	28562963	28564271	28564616	4.19849e-11	3.20872e-10	0.57
349	XLOC_020411	FAM86EP	chr4	-	3948352	3949947	3948352	3949734	3949816	3949947	0.0136583	0.036454	0.288
362	XLOC_007947	GALNT16	chr14	+	69818747	69821190	69818747	69818887	69820048	69821190	0	0	0.635
366	XLOC_009666	MAPK8IP3	chr16	+	1793335	1797276	1793335	1793477	1797029	1797276	8.41569e-09	4.85305e-08	0.359
368	XLOC_011501	MIR22HG	chr17	-	1614797	1617308	1614797	1615693	1616996	1617308	1.58145e-07	7.5277e-07	0.813
373	XLOC_013314	TOMM40	chr19	+	45394476	45394946	45394476	45394571	45394666	45394946	2.33213e-06	9.28463e-06	0.404
377	XLOC_014903	FAHD2A	chr2	+	96068447	96071551	96068447	96068620	96071300	96071551	4.54717e-08	2.31991e-07	0.336
378	XLOC_014903	FAHD2A	chr2	+	96068447	96071551	96068447	96068740	96071300	96071551	1.94083e-08	1.04926e-07	0.575
379	XLOC_028498	ENG	chr9	-	130577290	130578332	130577290	130578085	130578221	130578332	5.30557e-05	0.000184243	0.223
382	XLOC_006662	MAP3K12	chr12	-	53880730	53881212	53880730	53880939	53881038	53881212	9.37517e-12	7.89422e-11	0.337
393	XLOC_000680	CELSR2	chr1	+	109816057	109818491	109816057	109816292	109816782	109818491	2.65962e-10	1.87454e-09	0.863
394	XLOC_004329	ZP1	chr11	+	60640847	60641248	60640847	60641037	60641106	60641248	1.62014e-08	8.85955e-08	0.378
397	XLOC_005715	RIMKLB	chr12	+	8925916	8930398	8925916	8926062	8930185	8930398	1.66533e-15	2.17064e-14	0.925
398	XLOC_005715	RIMKLB	chr12	+	8930185	8933335	8930185	8930398	8933170	8933335	1.36748e-06	5.60845e-06	0.309
399	XLOC_014400	ZNF841	chr19	-	52597098	52599018	52597098	52597224	52598827	52599018	0	0	0.48
401	XLOC_005194	C11orf98	chr11	-	62432320	62432688	62432320	62432445	62432602	62432688	8.15375e-05	0.000278574	0.17
403	XLOC_017667	INPP5J	chr22	+	31520830	31521996	31520830	31520892	31521818	31521996	0.0078277	0.0219383	0.366
406	XLOC_018219	KCNH8	chr3	+	19491597	19492896	19491597	19491797	19492646	19492896	0	0	0.241
410	XLOC_027349	SLC45A4	chr8	-	142217211	142222655	142217211	142221796	142222295	142222655	5.91408e-06	2.27824e-05	0.927
411	XLOC_028182	ZNF658	chr9	-	40789264	40792112	40789264	40789323	40792004	40792112	1.04672e-05	3.89723e-05	0.247
412	XLOC_028182	ZNF658	chr9	-	40789264	40792112	40789264	40789480	40792004	40792112	1.06437e-06	4.45165e-06	0.709
413	XLOC_008068	C14orf132	chr14	+	96552847	96560308	96552847	96553099	96559858	96560308	5.69919e-10	3.83236e-09	0.954
414	XLOC_011003	LRRC37BP1	chr17	+	28958772	28960408	28958772	28958913	28960115	28960408	6.71993e-10	4.42492e-09	0.814
416	XLOC_011003	LRRC37BP1	chr17	+	28958772	28960408	28958772	28958997	28960115	28960408	6.93889e-14	7.43025e-13	0.448
417	XLOC_012760	ATP5D	chr19	+	1244313	1244824	1244313	1244439	1244735	1244824	3.91381e-08	2.01297e-07	0.19
423	XLOC_000830	RPRD2	chr1	+	150443036	150449041	150443036	150444218	150444358	150449041	9.6706e-12	8.10711e-11	0.777
427	XLOC_011130	COASY	chr17	+	40714091	40715340	40714091	40714237	40714629	40715340	4.29905e-10	2.95346e-09	0.55
441	XLOC_011381	TMEM94	chr17	+	73487771	73488870	73487771	73487981	73488554	73488870	4.54167e-08	2.31991e-07	0.266
443	XLOC_018129	LMF2	chr22	-	50945210	50946135	50945210	50945464	50946010	50946135	0.000553862	0.00176254	0.143
445	XLOC_011659	ZSWIM7	chr17	-	15879874	15881477	15879874	15881227	15881357	15881477	0.00957955	0.0263819	0.276
446	XLOC_006006	PIP4K2C	chr12	+	57995308	57997211	57995308	57995419	57995708	57997211	6.12869e-06	2.34666e-05	0.67
455	XLOC_028519	SH3GLB2	chr9	-	131770071	131771070	131770071	131770429	131770962	131771070	4.57763e-10	3.13354e-09	0.609
458	XLOC_021047	LOC257396	chr5	+	52408069	52411273	52408069	52408864	52409688	52411273	2.03171e-14	2.35752e-13	0.81
471	XLOC_011240	LUC7L3	chr17	+	48827861	48830072	48827861	48828055	48829560	48830072	0	0	0.443
472	XLOC_016956	COMMD7	chr20	-	31290492	31291873	31290492	31291260	31291824	31291873	0.0114608	0.0310683	0.14
481	XLOC_004511	LRTOMT	chr11	+	71805993	71807938	71805993	71806142	71806424	71807938	1.45439e-14	1.72982e-13	0.258
483	XLOC_022535	RNF8	chr6	+	37358517	37362514	37358517	37359230	37360624	37362514	1.48233e-09	9.34062e-09	1
494	XLOC_028894	TRO	chrX	+	54955035	54957464	54955035	54955143	54957173	54957464	3.29736e-14	3.73505e-13	0.807
507	XLOC_006931	PPP1CC	chr12	-	111157612	111158970	111157612	111158009	111158909	111158970	1.08923e-11	9.05154e-11	0.195
516	XLOC_020188	SNHG8	chr4	+	119199916	119200292	119199916	119199947	119200098	119200292	0	0	0.853
517	XLOC_012061	MKS1	chr17	-	56283825	56284579	56283825	56283908	56284445	56284579	0.0121886	0.0328075	0.145
520	XLOC_026196	LINC-PINT	chr7	-	130628918	130630594	130628918	130629648	130630478	130630594	1.27387e-12	1.18252e-11	0.645
526	XLOC_000337	MAP7D1	chr1	+	36641799	36642182	36641799	36641922	36642018	36642182	2.92225e-06	1.15136e-05	0.141
535	XLOC_021847	TMEM161B	chr5	-	87493485	87494967	87493485	87493582	87494792	87494967	1.04637e-10	7.60015e-10	0.424
536	XLOC_005036	CSTF3	chr11	-	33162976	33163532	33162976	33163308	33163430	33163532	0.000478287	0.00153229	0.104
540	XLOC_029652	RAP2C	chrX	-	131351023	131351834	131351023	131351184	131351305	131351834	7.15672e-12	6.13479e-11	0.83
542	XLOC_017997	IFT27	chr22	-	37171717	37172177	37171717	37171838	37172074	37172177	0	0	0.816
547	XLOC_017431	SETD4	chr21	-	37406838	37408549	37406838	37408258	37408382	37408549	1.17325e-06	4.86103e-06	0.417
552	XLOC_013774	KHSRP	chr19	-	6413118	6415312	6413118	6414131	6415151	6415312	9.18473e-09	5.24881e-08	0.636
554	XLOC_004215	GYLTL1B	chr11	+	45944371	45944718	45944371	45944515	45944608	45944718	1.86385e-06	7.54663e-06	0.642
556	XLOC_015351	FAM134A	chr2	+	220046734	220050197	220046734	220047030	220047135	220050197	0	0	0.875
566	XLOC_000670	PRPF38B	chr1	+	109238898	109241449	109238898	109240639	109241225	109241449	5.04017e-07	2.17493e-06	0.46
568	XLOC_029779	FAM3A	chrX	-	153744083	153744566	153744083	153744136	153744233	153744566	0.00338865	0.00983019	0.351
573	XLOC_013691	TCF3	chr19	-	1608969	1611848	1608969	1609598	1611702	1611848	1.35651e-07	6.5353e-07	0.955
575	XLOC_013691	TCF3	chr19	-	1608969	1611848	1608969	1611368	1611702	1611848	3.67775e-11	2.84502e-10	0.478
585	XLOC_014868	MRPL35	chr2	+	86437602	86440477	86437602	86437736	86439548	86440477	1.58482e-11	1.28885e-10	0.959
595	XLOC_002064	GSTM3	chr1	-	110276553	110279791	110276553	110277911	110278045	110279791	0.00920689	0.0253923	0.48
602	XLOC_022682	BCKDHB	chr6	+	81053380	81055987	81053380	81053529	81055691	81055987	5.61192e-11	4.20452e-10	0.742
606	XLOC_018514	CRYBG3	chr3	+	97655628	97660150	97655628	97655752	97659991	97660150	9.81368e-09	5.49277e-08	0.809
607	XLOC_018514	CRYBG3	chr3	+	97661127	97676088	97661127	97661287	97662069	97676088	3.84135e-09	2.29157e-08	0.885
608	XLOC_018146	SETMAR	chr3	+	4354581	4355445	4354581	4354913	4355330	4355445	4.78606e-12	4.17792e-11	0.932
610	XLOC_010879	RANGRF	chr17	+	8192575	8193409	8192575	8192732	8192820	8193409	3.87904e-07	1.71272e-06	0.163
611	XLOC_010879	RANGRF	chr17	+	8192575	8193409	8192575	8192732	8193130	8193409	9.72555e-14	1.02253e-12	0.62
612	XLOC_010879	RANGRF	chr17	+	8192820	8193409	8192820	8192906	8193130	8193409	2.87226e-05	0.000101786	0.261
615	XLOC_015062	LOC150776	chr2	+	132269287	132273320	132269287	132269374	132273174	132273320	0.000384313	0.00125446	-0.428
620	XLOC_029361	SLC9A7	chrX	-	46458383	46466638	46458383	46465805	46466342	46466638	2.68463e-07	1.2179e-06	0.744
621	XLOC_019140	ALS2CL	chr3	-	46716055	46717466	46716055	46716229	46717107	46717466	6.2676e-05	0.000216859	0.637
625	XLOC_014278	NAPA	chr19	-	47990890	47991646	47990890	47991147	47991491	47991646	0	0	0.47
628	XLOC_020854	NEK1	chr4	-	170533170	170533778	170533170	170533294	170533372	170533778	4.28991e-11	3.26548e-10	0.338
631	XLOC_019596	CCNL1	chr3	-	156868070	156876764	156868070	156869719	156869965	156876764	3.86358e-14	4.312e-13	0.556
632	XLOC_019596	CCNL1	chr3	-	156868070	156876764	156868070	156874872	156876654	156876764	0	0	0.436
635	XLOC_017718	PICK1	chr22	+	38474106	38474954	38474106	38474740	38474860	38474954	0.000418194	0.00135806	0.238
637	XLOC_016468	BTBD3	chr20	+	11898512	11899249	11898512	11898659	11898981	11899249	0	0	0.883
644	XLOC_003845	OBFC1	chr10	-	105677219	105678045	105677219	105677414	105677857	105678045	1.54194e-09	9.65231e-09	0.248
645	XLOC_006504	C2CD5	chr12	-	22696994	22697480	22696994	22697113	22697253	22697480	2.06583e-07	9.54194e-07	0.176
647	XLOC_029004	ARMCX4	chrX	+	100786630	100790975	100786630	100786999	100788070	100790975	4.92114e-06	1.91512e-05	0.49
649	XLOC_010923	MYO15A	chr17	+	18047028	18047314	18047028	18047110	18047183	18047314	1.64094e-06	6.65825e-06	0.643
650	XLOC_010923	MYO15A	chr17	+	18053742	18054079	18053742	18053857	18054011	18054079	0.00203311	0.00604532	0.237
663	XLOC_022246	LINC01011	chr6	+	2988661	2989967	2988661	2988943	2989761	2989967	1.9423e-07	9.01511e-07	0.585
665	XLOC_022246	LINC01011	chr6	+	2988661	2991405	2988661	2989967	2990102	2991405	2.70131e-06	1.06873e-05	0.42
670	XLOC_007440	SLC46A3	chr13	-	29274217	29275718	29274217	29275093	29275637	29275718	0.000769794	0.00239757	0.334
677	XLOC_001813	MED8	chr1	-	43849578	43850777	43849578	43850223	43850716	43850777	7.33505e-06	2.79172e-05	0.328
679	XLOC_020112	PKD2	chr4	+	88964384	88968022	88964384	88964609	88967793	88968022	0.00320639	0.00937289	0.334
681	XLOC_018856	ATP11B	chr3	+	182631648	182639421	182631648	182631782	182635810	182639421	2.28433e-10	1.62812e-09	0.356
684	XLOC_004496	CTTN	chr11	+	70281131	70282690	70281131	70281850	70282387	70282690	0	0	0.984
685	XLOC_012844	CRB3	chr19	+	6466476	6467230	6466476	6466620	6466961	6467230	0	0	0.696
688	XLOC_016614	ACTR5	chr20	+	37394044	37395020	37394044	37394161	37394880	37395020	0.0012125	0.00369183	0.175
689	XLOC_016614	ACTR5	chr20	+	37394044	37395020	37394044	37394161	37394899	37395020	1.79584e-09	1.10598e-08	0.497
696	XLOC_022575	ABCC10	chr6	+	43402358	43403645	43402358	43402586	43403488	43403645	1.88554e-06	7.61824e-06	0.224
697	XLOC_022575	ABCC10	chr6	+	43405671	43406533	43405671	43405751	43406361	43406533	1.53883e-05	5.60995e-05	0.257
699	XLOC_002196	APH1A	chr1	-	150237798	150239056	150237798	150238594	150238932	150239056	0	0	0.58
701	XLOC_017854	SLC25A1	chr22	-	19165645	19166018	19165645	19165753	19165899	19166018	1.89445e-09	1.16259e-08	0.356
702	XLOC_007798	NFATC4	chr14	+	24845499	24848811	24845499	24845760	24846843	24848811	9.30244e-09	5.28434e-08	0.854
709	XLOC_023545	MED23	chr6	-	131907877	131908986	131907877	131908077	131908848	131908986	0.000168177	0.000560492	0.637
710	XLOC_000052	SMIM1	chr1	+	3689324	3689745	3689324	3689352	3689626	3689745	2.68795e-07	1.2179e-06	0.237
717	XLOC_003478	TRDMT1	chr10	-	17184981	17195635	17184981	17194098	17195505	17195635	0.000881643	0.00271923	0.567
719	XLOC_008860	SERF2-C15ORF63	chr15	+	44085907	44088287	44085907	44086134	44086571	44088287	3.69738e-12	3.27261e-11	0.999
720	XLOC_025081	STK17A	chr7	+	43664116	43678111	43664116	43664634	43666076	43678111	2.07945e-13	2.13902e-12	0.978
721	XLOC_011723	UNC119	chr17	-	26873724	26874867	26873724	26874427	26874694	26874867	2.95423e-06	1.16155e-05	0.136
730	XLOC_019393	CFAP44	chr3	-	113160299	113164207	113160299	113160501	113163587	113164207	2.12037e-07	9.77015e-07	0.523
732	XLOC_029571	MORC4	chrX	-	106182286	106185451	106182286	106184862	106185167	106185451	0.00119535	0.00364543	0.141
733	XLOC_029383	GRIPAP1	chrX	-	48831566	48832523	48831566	48831721	48832429	48832523	0.0123775	0.033269	0.126
736	XLOC_010231	LUC7L	chr16	-	277240	280077	277240	278401	279277	280077	0	0	0.476
737	XLOC_009887	PRRT2	chr16	+	29824310	29825786	29824310	29825254	29825653	29825786	6.54143e-13	6.3512e-12	0.394
740	XLOC_022181	RAB24	chr5	-	176730172	176730745	176730172	176730321	176730407	176730745	4.46199e-13	4.37689e-12	0.467
748	XLOC_006197	ATP2A2	chr12	+	110784005	110788897	110784005	110785596	110788096	110788897	2.2312e-11	1.77656e-10	0.561
765	XLOC_016626	L3MBTL1	chr20	+	42143931	42144817	42143931	42144055	42144732	42144817	0.000773864	0.00240631	0.252
766	XLOC_021311	DDX46	chr5	+	134190587	134195425	134190587	134191017	134193046	134195425	0	0	0.957
767	XLOC_001731	AK2	chr1	-	33473540	33479003	33473540	33476434	33478807	33479003	0	0	0.667
769	XLOC_023705	PDCD2	chr6	-	170890834	170892276	170890834	170891353	170892144	170892276	7.66387e-13	7.25589e-12	0.3
770	XLOC_002440	VAMP4	chr1	-	171669295	171673674	171669295	171671224	171673526	171673674	0	0	0.824
774	XLOC_015075	CCNT2	chr2	+	135710799	135716915	135710799	135711949	135712050	135716915	1.11022e-16	1.73177e-15	0.286
788	XLOC_021014	NIPBL	chr5	+	37063891	37065921	37063891	37064080	37064628	37065921	1.2453e-08	6.88898e-08	0.164
791	XLOC_016744	SS18L1	chr20	+	60754237	60757566	60754237	60754412	60755224	60757566	4.47802e-09	2.64423e-08	0.953
793	XLOC_023644	RSPH3	chr6	-	159384598	159398880	159384598	159398180	159398514	159398880	1.92069e-14	2.24237e-13	0.823
797	XLOC_022200	CLK4	chr5	-	178043882	178044435	178043882	178043949	178044344	178044435	0.000261315	0.000864839	0.307
798	XLOC_022200	CLK4	chr5	-	178043882	178045779	178043882	178043949	178045556	178045779	0.0186781	0.0486244	0.267
799	XLOC_022200	CLK4	chr5	-	178043882	178045779	178043882	178044435	178045556	178045779	1.44329e-15	1.93421e-14	0.522
800	XLOC_004946	TMEM41B	chr11	-	9302200	9305140	9302200	9302588	9304917	9305140	0	0	0.801
807	XLOC_005735	KLRD1	chr12	+	10467271	10471367	10467271	10467372	10467915	10471367	0.00735489	0.0207353	0.5
814	XLOC_000409	DMAP1	chr1	+	44679124	44679530	44679124	44679199	44679380	44679530	3.19073e-11	2.4885e-10	0.444
815	XLOC_000409	DMAP1	chr1	+	44679124	44679530	44679124	44679199	44679420	44679530	9.38286e-07	3.96791e-06	0.651
822	XLOC_020926	MAFIP	chr4_gl000194_random	-	53588	55676	53588	53892	54677	55676	3.83227e-08	1.98174e-07	0.467
824	XLOC_020926	MAFIP	chr4_gl000194_random	-	54677	55676	54677	54832	55445	55676	0.0151903	0.0402606	0.23
829	XLOC_021775	CCDC125	chr5	-	68575212	68578861	68575212	68576965	68578716	68578861	1.21138e-08	6.72087e-08	0.919
830	XLOC_021775	CCDC125	chr5	-	68616063	68616407	68616063	68616172	68616291	68616407	5.61363e-06	2.17129e-05	0.554
831	XLOC_015262	KIAA2012	chr2	+	202939613	202943717	202939613	202939898	202941596	202943717	1.26158e-09	8.08345e-09	0.971
832	XLOC_025692	LOC101927391	chr7	-	7589734	7592553	7589734	7591107	7591789	7592553	1.3388e-06	5.50267e-06	0.559
843	XLOC_002258	S100A13	chr1	-	153603486	153604716	153603486	153603587	153604509	153604716	1.59957e-07	7.59099e-07	-0.567
844	XLOC_003554	ZNF37BP	chr10	-	43047024	43047728	43047024	43047262	43047437	43047728	2.96125e-05	0.00010455	0.384
849	XLOC_000379	PPCS	chr1	+	42922164	42923021	42922164	42922299	42922917	42923021	4.44089e-15	5.55988e-14	0.716
851	XLOC_000379	PPCS	chr1	+	42922164	42923021	42922164	42922744	42922917	42923021	0.0153247	0.0405452	0.116
854	XLOC_026450	SLC25A37	chr8	+	23423620	23425891	23423620	23423849	23425834	23425891	0.00821531	0.0228898	0.372
856	XLOC_020178	ANK2	chr4	+	114271383	114280455	114271383	114271405	114274200	114280455	1.88064e-07	8.75026e-07	0.23
862	XLOC_018237	OXSM	chr3	+	25832480	25833488	25832480	25832806	25833260	25833488	6.95e-14	7.43025e-13	0.926
864	XLOC_004450	CCS	chr11	+	66366586	66367107	66366586	66366724	66366929	66367107	7.87946e-10	5.15279e-09	0.364
875	XLOC_026447	R3HCC1	chr8	+	23147378	23147982	23147378	23147732	23147847	23147982	5.74214e-08	2.88319e-07	0.814
878	XLOC_025920	ABHD11	chr7	-	73151550	73152065	73151550	73151721	73151891	73152065	2.50308e-05	8.98749e-05	0.181
880	XLOC_001491	WRAP73	chr1	-	3547280	3548221	3547280	3547681	3548029	3548221	2.9055e-09	1.75529e-08	0.3
883	XLOC_022254	PRPF4B	chr6	+	4060646	4061381	4060646	4060920	4061248	4061381	0	0	0.87
884	XLOC_018784	LEKR1	chr3	+	156544095	156547166	156544095	156544165	156547074	156547166	1.4112e-09	8.95174e-09	0.615
887	XLOC_016367	NDUFA10	chr2	-	240896788	240900603	240896788	240898454	240900439	240900603	5.92791e-10	3.9306e-09	0.912
893	XLOC_011022	PSMD11	chr17	+	30807506	30810337	30807506	30807649	30807770	30810337	5.30595e-08	2.67831e-07	0.126
897	XLOC_019800	WHSC1	chr4	+	1941380	1950545	1941380	1941505	1944065	1950545	5.20942e-09	3.05032e-08	0.266
902	XLOC_010843	ACAP1	chr17	+	7249562	7249810	7249562	7249614	7249709	7249810	4.42979e-14	4.89719e-13	0.923
903	XLOC_021835	RPS23	chr5	-	81569138	81572074	81569138	81570335	81570442	81572074	0	0	0.659
904	XLOC_009232	KATNBL1	chr15	-	34439580	34440951	34439580	34439631	34440832	34440951	1.68067e-05	6.08046e-05	0.184
907	XLOC_018844	MFN1	chr3	+	179093007	179094956	179093007	179093129	179094829	179094956	5.65207e-09	3.29935e-08	0.138
919	XLOC_016106	FASTKD1	chr2	-	170428162	170430431	170428162	170428681	170430178	170430431	1.54499e-12	1.42724e-11	0.347
927	XLOC_019638	TNIK	chr3	-	170783975	170784524	170783975	170784115	170784364	170784524	6.92888e-08	3.43376e-07	0.186
935	XLOC_002481	SEC16B	chr1	-	177906348	177908912	177906348	177906648	177908836	177908912	0.000427497	0.00138591	0.159
936	XLOC_002481	SEC16B	chr1	-	177929476	177930077	177929476	177929538	177929925	177930077	0.000845325	0.00261145	0.145
938	XLOC_025991	SAMD9L	chr7	-	92774697	92775353	92774697	92774845	92775221	92775353	0.00130044	0.00395325	0.75
940	XLOC_011173	ACBD4	chr17	+	43213013	43213599	43213013	43213320	43213474	43213599	9.55356e-07	4.03114e-06	0.197
943	XLOC_004811	HRAS	chr11	-	532241	532755	532241	532522	532630	532755	0.000781155	0.00242502	0.12
951	XLOC_003247	KAZALD1	chr10	+	102822298	102824178	102822298	102822860	102824017	102824178	6.81767e-06	2.6e-05	0.362
952	XLOC_003247	KAZALD1	chr10	+	102824582	102827850	102824582	102824700	102827004	102827850	5.55112e-16	7.76748e-15	0.79
959	XLOC_006379	VAMP1	chr12	-	6571403	6574107	6571403	6572008	6574055	6574107	0.00972062	0.0267317	-0.237
967	XLOC_003237	OLMALINC	chr10	+	102140972	102143240	102140972	102141205	102142184	102143240	0	0	0.888
970	XLOC_003824	LDB1	chr10	-	103866250	103868934	103866250	103868080	103868785	103868934	0	0	0.32
971	XLOC_003824	LDB1	chr10	-	103866250	103868934	103866250	103868080	103868791	103868934	0	0	0.457
975	XLOC_018822	SKIL	chr3	+	170077486	170079217	170077486	170077664	170078155	170079217	0	0	0.96
980	XLOC_002174	NBPF11	chr1	-	148346581	148346929	148346581	148346791	148346888	148346929	3.52449e-05	0.000123519	0.214
984	XLOC_014930	MRPL30	chr2	+	99812035	99816020	99812035	99812219	99813616	99816020	0	0	0.918
989	XLOC_019753	SDHAP1	chr3	-	195690170	195692413	195690170	195690292	195692299	195692413	1.76525e-14	2.07363e-13	0.353
1002	XLOC_020381	LOC100129917	chr4	-	773936	775636	773936	774476	775559	775636	1.74357e-09	1.08242e-08	0.766
1005	XLOC_010830	FAM64A	chr17	+	6353347	6354385	6353347	6353392	6353681	6354385	6.84394e-08	3.40053e-07	0.642
1008	XLOC_015279	EEF1B2	chr2	+	207024317	207024783	207024317	207024408	207024636	207024783	0	0	0.754
1009	XLOC_015279	EEF1B2	chr2	+	207024317	207024783	207024317	207024408	207024682	207024783	0	0	0.483
1011	XLOC_004055	DNHD1	chr11	+	6541194	6542097	6541194	6541332	6541467	6542097	5.10701e-09	2.99958e-08	0.784
1014	XLOC_021734	MCIDAS	chr5	-	54522662	54523143	54522662	54522759	54522846	54523143	0.00454191	0.013076	0.519
1016	XLOC_015824	RETSAT	chr2	-	85569077	85570921	85569077	85570504	85570761	85570921	1.44858e-06	5.92827e-06	0.232
1017	XLOC_004612	SRSF8	chr11	+	94800040	94804387	94800040	94801346	94801817	94804387	0	0	0.709
1020	XLOC_013606	ZNF582-AS1	chr19	+	56909645	56910539	56909645	56909752	56910262	56910539	0.00789479	0.0220938	0.256
1025	XLOC_002528	GLRX2	chr1	-	193041003	193065889	193041003	193064069	193065777	193065889	4.39898e-07	1.92001e-06	-0.236
1030	XLOC_021858	LUCAT1	chr5	-	90609896	90610219	90609896	90610061	90610148	90610219	1.46696e-11	1.19812e-10	0.899
1034	XLOC_002967	RASSF4	chr10	+	45465612	45467296	45465612	45465712	45467220	45467296	0.0163132	0.0429378	0.16
1037	XLOC_021115	PTCD2	chr5	+	71654029	71666142	71654029	71654650	71655430	71666142	6.80229e-11	5.05633e-10	0.871
1042	XLOC_012117	LOC146880	chr17	-	62746522	62748074	62746522	62747266	62747924	62748074	3.73035e-14	4.20051e-13	0.814
1045	XLOC_028242	TRPM3	chr9	-	73149514	73152321	73149514	73150367	73152037	73152321	0.000146822	0.000492772	0.499
1046	XLOC_016228	KLF7	chr2	-	208030190	208030910	208030190	208030430	208030636	208030910	1.12775e-07	5.48875e-07	0.903
1051	XLOC_022954	QKI	chr6	+	163984451	163999628	163984451	163984751	163985698	163999628	9.24808e-09	5.26919e-08	0.596
1052	XLOC_022954	QKI	chr6	+	163984451	163999628	163984451	163984751	163986977	163999628	6.04295e-08	3.0104e-07	0.422
1055	XLOC_018341	NBEAL2	chr3	+	47032708	47033178	47032708	47032794	47032895	47033178	0.00860323	0.0239344	0.217
1059	XLOC_029036	CXorf57	chrX	+	105855159	105855953	105855159	105855317	105855803	105855953	0.0168535	0.0442376	0.149
1061	XLOC_000828	MRPS21	chr1	+	150266261	150266869	150266261	150266318	150266754	150266869	0	0	0.241
1069	XLOC_027458	UHRF2	chr9	+	6493825	6497360	6493825	6493932	6497197	6497360	0.0124804	0.0334511	0.185
1070	XLOC_027458	UHRF2	chr9	+	6493825	6497360	6493825	6497103	6497197	6497360	3.17584e-09	1.90051e-08	0.612
1077	XLOC_009538	GOLGA2P7	chr15	-	84873177	84873443	84873177	84873268	84873351	84873443	0.00107229	0.00328798	0.262
1093	XLOC_000048	ARHGEF16	chr1	+	3394438	3395176	3394438	3394590	3394987	3395176	3.6894e-10	2.58123e-09	0.368
1094	XLOC_017603	SLC2A11	chr22	+	24225958	24226616	24225958	24226060	24226488	24226616	0.0117208	0.0316608	0.344
1101	XLOC_025848	HUS1	chr7	-	47994942	48005035	47994942	48004229	48004896	48005035	1.88641e-11	1.52112e-10	0.443
1102	XLOC_011982	SCRN2	chr17	-	45915046	45915816	45915046	45915368	45915635	45915816	5.30797e-07	2.28531e-06	0.193
1110	XLOC_026429	FAM160B2	chr8	+	21958354	21959041	21958354	21958483	21958950	21959041	0.000158076	0.000528678	0.121
1111	XLOC_026429	FAM160B2	chr8	+	21960038	21960696	21960038	21960139	21960303	21960696	1.64425e-05	5.96e-05	0.146
1112	XLOC_006553	NELL2	chr12	-	45269597	45270247	45269597	45269683	45270076	45270247	7.28018e-08	3.59849e-07	0.24
1116	XLOC_009871	ATXN2L	chr16	+	28847253	28848558	28847253	28847443	28848048	28848558	2.95426e-08	1.54875e-07	0.711
1121	XLOC_019552	HLTF	chr3	-	148747903	148750159	148747903	148749150	148749987	148750159	0	0	0.672
1122	XLOC_027480	FOCAD	chr9	+	20658307	20658825	20658307	20658458	20658689	20658825	4.03527e-11	3.10896e-10	0.648
1125	XLOC_005095	FNBP4	chr11	-	47752925	47753771	47752925	47753113	47753668	47753771	4.02827e-09	2.39556e-08	0.417
1126	XLOC_005095	FNBP4	chr11	-	47753668	47754222	47753668	47753771	47754088	47754222	4.08575e-07	1.79981e-06	0.375
1133	XLOC_012253	ACTG1	chr17	-	79476996	79477859	79476996	79477355	79477504	79477859	0	0	0.968
1135	XLOC_027747	INVS	chr9	+	103054607	103055325	103054607	103054718	103055228	103055325	0.000972175	0.00299361	0.391
1136	XLOC_004907	FAM160A2	chr11	-	6235962	6239380	6235962	6236141	6238600	6239380	1.06693e-07	5.24506e-07	0.241
1138	XLOC_003052	CCAR1	chr10	+	70515126	70517134	70515126	70515293	70517050	70517134	0.00168777	0.005058	0.253
1148	XLOC_007044	RIMBP2	chr12	-	130880609	130884358	130880609	130882094	130884223	130884358	7.4718e-14	7.94348e-13	0.62
1149	XLOC_007044	RIMBP2	chr12	-	130880609	130884358	130880609	130883706	130884223	130884358	2.22045e-16	3.30118e-15	0.291
1157	XLOC_010909	UBB	chr17	+	16285215	16286059	16285215	16285497	16285725	16286059	0	0	0.572
1158	XLOC_010909	UBB	chr17	+	16285215	16286059	16285215	16285574	16285802	16286059	0	0	-0.236
1159	XLOC_011302	DCAF7	chr17	+	61666361	61671642	61666361	61666599	61671564	61671642	0	0	0.912
1160	XLOC_022578	POLR1C	chr6	+	43487443	43487923	43487443	43487576	43487803	43487923	4.04601e-10	2.81006e-09	0.155
1161	XLOC_012616	ZNF396	chr18	-	32946639	32949624	32946639	32948409	32949279	32949624	7.93809e-14	8.39233e-13	0.957
1162	XLOC_020622	HNRNPDL	chr4	-	83343716	83346820	83343716	83346036	83346715	83346820	5.23867e-10	3.56043e-09	0.657
1167	XLOC_027016	TTI2	chr8	-	33369484	33370703	33369484	33370230	33370599	33370703	1.25527e-08	6.92401e-08	0.32
1168	XLOC_005186	AHNAK	chr11	-	62283373	62301546	62283373	62295020	62295605	62301546	0.00471163	0.0135441	0.476
1170	XLOC_004993	IGSF22	chr11	-	18722001	18727693	18722001	18726085	18727363	18727693	1.06408e-11	8.88135e-11	0.6
1178	XLOC_013171	PROSER3	chr19	+	36259056	36262471	36259056	36259138	36259305	36262471	0.00140726	0.00425835	0.302
1181	XLOC_025313	ZKSCAN1	chr7	+	99621041	99621555	99621041	99621084	99621174	99621555	0.00694969	0.0196805	0.181
1182	XLOC_019175	IP6K2	chr3	-	48730883	48732851	48730883	48731673	48732522	48732851	0	0	0.445
1188	XLOC_015403	DIS3L2	chr2	+	233200482	233201908	233200482	233200584	233201178	233201908	0.000292059	0.000961571	0.202
1192	XLOC_020219	LARP1B	chr4	+	129028293	129030059	129028293	129028468	129029037	129030059	0.00721217	0.0203631	0.103
1199	XLOC_009693	TBC1D24	chr16	+	2550804	2555734	2550804	2550973	2551710	2555734	3.37015e-07	1.49496e-06	0.905
1202	XLOC_003512	ACBD5	chr10	-	27529247	27529808	27529247	27529413	27529602	27529808	7.55696e-12	6.44883e-11	0.333
1205	XLOC_006320	SFSWAP	chr12	+	132195631	132199498	132195631	132198738	132199366	132199498	1.88738e-15	2.42681e-14	0.638
1212	XLOC_008252	SALL2	chr14	-	21989230	21993065	21989230	21990378	21990966	21993065	2.49544e-10	1.76536e-09	0.908
1217	XLOC_017463	ZBTB21	chr21	-	43406939	43414217	43406939	43411998	43412601	43414217	1.13243e-12	1.05638e-11	0.745
1228	XLOC_025986	PEX1	chr7	-	92130820	92131393	92130820	92130987	92131203	92131393	2.69868e-05	9.63525e-05	0.204
1231	XLOC_010044	CES4A	chr16	+	67038695	67039296	67038695	67038776	67039142	67039296	0.0107285	0.0292498	0.295
1233	XLOC_018261	C3orf35	chr3	+	37458509	37459865	37458509	37458633	37458743	37459865	4.21273e-07	1.85146e-06	0.532
1238	XLOC_004219	DGKZ	chr11	+	46383144	46388534	46383144	46383256	46387793	46388534	0.00299031	0.0087953	0.288
1241	XLOC_024926	PSMG3-AS1	chr7	+	1624019	1629261	1624019	1625253	1627456	1629261	7.4305e-10	4.87594e-09	0.916
1245	XLOC_011929	MPP3	chr17	-	41909249	41909619	41909249	41909311	41909444	41909619	0	0	-0.912
1246	XLOC_028579	CAMSAP1	chr9	-	138773478	138774924	138773478	138773640	138774661	138774924	0	0	0.338
1247	XLOC_028579	CAMSAP1	chr9	-	138773478	138774924	138773478	138774222	138774661	138774924	0	0	0.97
1248	XLOC_026831	LRRC14	chr8	+	145743348	145745438	145743348	145743425	145744998	145745438	0.00151249	0.00454703	0.623
1251	XLOC_010494	ZNF747	chr16	-	30545517	30546291	30545517	30545631	30545771	30546291	1.95874e-11	1.57278e-10	0.463
1269	XLOC_022043	FGF1	chr5	-	142077186	142077635	142077186	142077280	142077477	142077635	1.82226e-05	6.58021e-05	0.413
1271	XLOC_000179	PQLC2	chr1	+	19638739	19639383	19638739	19638852	19639222	19639383	0.00657795	0.0186555	0.168
1277	XLOC_002193	SF3B4	chr1	-	149900542	149901209	149900542	149900793	149901046	149901209	0.000632125	0.00199823	0.769
1279	XLOC_006469	MANSC1	chr12	-	12496025	12496348	12496025	12496107	12496209	12496348	0.000561563	0.00178406	0.337
1282	XLOC_028480	GOLGA1	chr9	-	127683407	127684171	127683407	127683519	127684001	127684171	0.00104845	0.00322327	0.176
1286	XLOC_022090	FAT2	chr5	-	150930150	150931167	150930150	150930432	150931027	150931167	0.000180008	0.000597827	0.762
1289	XLOC_027622	FAM189A2	chr9	+	72000710	72003366	72000710	72000863	72003073	72003366	0.00046143	0.00148078	0.226
1295	XLOC_027986	UAP1L1	chr9	+	139974453	139975326	139974453	139974594	139975140	139975326	0.00319443	0.0093523	0.165
1296	XLOC_000913	FLAD1	chr1	+	154955769	154956542	154955769	154955873	154956317	154956542	0.000574032	0.00182064	0.124
1298	XLOC_014498	ZNF550	chr19	-	58055018	58059361	58055018	58055951	58057824	58059361	8.88178e-15	1.08346e-13	0.836
1303	XLOC_027940	LINC00094	chr9	+	136890966	136893167	136890966	136891212	136891329	136893167	0.0146481	0.0388777	0.11
1304	XLOC_017507	LINC01547	chr21	-	46350121	46355011	46350121	46354283	46354848	46355011	4.26174e-07	1.86868e-06	0.428
1308	XLOC_015283	ZDBF2	chr2	+	207169440	207179150	207169440	207171599	207171770	207179150	0	0	0.705
1309	XLOC_015283	ZDBF2	chr2	+	207169440	207179150	207169440	207175160	207175506	207179150	0	0	0.958
1314	XLOC_006195	ANKRD13A	chr12	+	110465509	110466447	110465509	110465571	110466316	110466447	3.27835e-07	1.45764e-06	0.162
1316	XLOC_013487	ZNF818P	chr19	+	53714233	53719694	53714233	53714851	53715019	53719694	1.91829e-08	1.04003e-07	0.9
1317	XLOC_013487	ZNF818P	chr19	+	53714233	53716922	53714233	53714851	53715523	53716922	3.44169e-15	4.39566e-14	0.914
1323	XLOC_006217	OAS1	chr12	+	113355351	113357712	113355351	113355505	113356401	113357712	7.20979e-13	6.89459e-12	0.639
1325	XLOC_006217	OAS1	chr12	+	113355351	113357712	113355351	113355505	113357291	113357712	2.22045e-16	3.30118e-15	1
1327	XLOC_017521	C21orf58	chr21	-	47721043	47722068	47721043	47721627	47721910	47722068	1.59302e-05	5.78533e-05	0.248
1329	XLOC_003531	ZNF438	chr10	-	31137459	31139296	31137459	31138372	31139150	31139296	2.01547e-10	1.44189e-09	0.74
1335	XLOC_014922	ZAP70	chr2	+	98349759	98351919	98349759	98350058	98351000	98351919	3.28459e-10	2.30648e-09	0.883
1346	XLOC_008512	VIPAS39	chr14	-	77923437	77923983	77923437	77923708	77923837	77923983	0	0	0.905
1356	XLOC_005906	NR4A1	chr12	+	52446279	52448988	52446279	52446429	52448110	52448988	1.30696e-09	8.3182e-09	0.495
1358	XLOC_005906	NR4A1	chr12	+	52450277	52451043	52450277	52450429	52450840	52451043	0.00140902	0.00425835	0.119
1365	XLOC_029339	RPGR	chrX	-	38142424	38147294	38142424	38146498	38147113	38147294	2.34121e-06	9.30128e-06	0.294
1366	XLOC_002314	PAQR6	chr1	-	156215572	156216041	156215572	156215778	156215913	156216041	3.14699e-06	1.23479e-05	0.617
1375	XLOC_015471	D2HGDH	chr2	+	242684123	242686957	242684123	242684292	242684751	242686957	2.27588e-11	1.80458e-10	0.487
1376	XLOC_001391	ZBTB18	chr1	+	244216506	244220780	244216506	244217777	244217889	244220780	8.70791e-09	5.00639e-08	0.726
1378	XLOC_000607	ZNF326	chr1	+	90470691	90473309	90470691	90470803	90472903	90473309	9.25427e-07	3.92225e-06	0.343
1380	XLOC_000607	ZNF326	chr1	+	90470691	90475845	90470691	90473309	90475646	90475845	2.04313e-06	8.18542e-06	0.238
1383	XLOC_007558	DHRS12	chr13	-	52342128	52343429	52342128	52342432	52343291	52343429	6.52507e-06	2.49342e-05	0.316
1388	XLOC_010633	LCAT	chr16	-	67979853	67980243	67979853	67979985	67980073	67980243	9.77107e-07	4.11379e-06	0.271
1389	XLOC_010633	LCAT	chr16	-	67980340	67981008	67980340	67980536	67980839	67981008	5.40788e-05	0.000187453	0.212
1394	XLOC_007704	PCID2	chr13	-	113831852	113832601	113831852	113832290	113832487	113832601	0.00370395	0.0107285	0.4
1395	XLOC_007704	PCID2	chr13	-	113831852	113832601	113831852	113832322	113832487	113832601	9.07952e-10	5.91723e-09	0.586
1396	XLOC_010331	GLYR1	chr16	-	4853203	4855311	4853203	4854149	4854522	4855311	0	0	0.616
1397	XLOC_026394	NEIL2	chr8	+	11627171	11627844	11627171	11627300	11627682	11627844	1.19296e-07	5.79134e-07	0.789
1412	XLOC_026090	NAPEPLD	chr7	-	102740022	102744001	102740022	102743569	102743870	102744001	2.22045e-16	3.30118e-15	0.967
1417	XLOC_027951	PPP1R26	chr9	+	138375795	138380777	138375795	138375928	138376294	138380777	3.5499e-11	2.75733e-10	0.264
1419	XLOC_006529	CAPRIN2	chr12	-	30867892	30869610	30867892	30868015	30869441	30869610	0.00117722	0.0035959	0.438
1420	XLOC_006529	CAPRIN2	chr12	-	30867892	30869610	30867892	30868075	30869441	30869610	5.56356e-06	2.1563e-05	0.396
1421	XLOC_006529	CAPRIN2	chr12	-	30867892	30869610	30867892	30868078	30869441	30869610	1.17503e-06	4.86103e-06	0.424
1427	XLOC_007074	ZMYM2	chr13	+	20567202	20568059	20567202	20567704	20567965	20568059	9.20353e-10	5.97758e-09	0.336
1429	XLOC_029460	PJA1	chrX	-	68380580	68383309	68380580	68382224	68382788	68383309	1.11022e-16	1.73177e-15	0.993
1436	XLOC_005090	CELF1	chr11	-	47487488	47493909	47487488	47493654	47493742	47493909	6.86173e-12	5.90854e-11	0.527
1438	XLOC_018023	SUN2	chr22	-	38883877	38888120	38883877	38884120	38888060	38888120	0	0	0.231
1440	XLOC_010911	LRRC75A-AS1	chr17	+	16342300	16342728	16342300	16342374	16342640	16342728	1.15431e-06	4.80667e-06	0.114
1445	XLOC_017962	DUSP18	chr22	-	31057444	31060067	31057444	31059715	31059825	31060067	4.79172e-13	4.67623e-12	0.992
1449	XLOC_015772	CD207	chr2	-	71055766	71058950	71055766	71058331	71058831	71058950	0.0124081	0.0333041	0.328
1452	XLOC_014984	BCL2L11	chr2	+	111881309	111881716	111881309	111881446	111881626	111881716	1.31127e-05	4.83595e-05	0.466
1462	XLOC_015479	LOC102723927	chr2	+	242914602	242922243	242914602	242914707	242918228	242922243	2.64172e-11	2.0688e-10	0.689
1465	XLOC_015823	TGOLN2	chr2	-	85553630	85554808	85553630	85553927	85554101	85554808	0	0	0.852
1467	XLOC_001841	POMGNT1	chr1	-	46654352	46655029	46654352	46654652	46654913	46655029	1.8161e-12	1.66018e-11	0.622
1470	XLOC_005874	PRPF40B	chr12	+	50031252	50031607	50031252	50031367	50031515	50031607	0.00569956	0.0162857	0.116
1474	XLOC_027764	NIPSNAP3B	chr9	+	107535277	107540045	107535277	107535457	107539408	107540045	9.49601e-09	5.36229e-08	0.604
1475	XLOC_009921	BCKDK	chr16	+	31123189	31124112	31123189	31123348	31123441	31124112	4.96585e-08	2.5133e-07	0.237
1479	XLOC_007764	MRPL52	chr14	+	23299091	23299319	23299091	23299149	23299261	23299319	0.00327428	0.00954205	0.202
1487	XLOC_001248	TRAF5	chr1	+	211538717	211542934	211538717	211538810	211542793	211542934	0.00323145	0.00943166	0.328
1490	XLOC_007025	UBC	chr12	-	125396190	125398320	125396190	125397052	125397280	125398320	0	0	0.124
1491	XLOC_007025	UBC	chr12	-	125397280	125398320	125397280	125397866	125398094	125398320	0	0	0.713
1494	XLOC_028592	SEC16A	chr9	-	139368500	139372136	139368500	139368938	139369649	139372136	1.45035e-07	6.95218e-07	0.819
1500	XLOC_001768	EPHA10	chr1	-	38184332	38185279	38184332	38184488	38185179	38185279	3.18533e-07	1.4196e-06	0.834
1510	XLOC_023481	OSTM1	chr6	-	108362324	108366044	108362324	108363468	108363770	108366044	0.00189052	0.00563896	0.524
1511	XLOC_000623	FNBP1L	chr1	+	94016503	94020218	94016503	94016662	94017965	94020218	0	0	0.769
1513	XLOC_015794	C2orf81	chr2	-	74641302	74643368	74641302	74643054	74643137	74643368	2.06911e-08	1.11229e-07	0.852
1517	XLOC_028982	ZNF711	chrX	+	84501037	84502657	84501037	84502189	84502552	84502657	0	0	0.637
1518	XLOC_015764	TIA1	chr2	-	70451685	70454954	70451685	70451761	70454866	70454954	0.000217548	0.000721242	0.233
1519	XLOC_015764	TIA1	chr2	-	70451685	70456450	70451685	70454954	70455475	70456450	0	0	0.441
1520	XLOC_015764	TIA1	chr2	-	70455475	70456450	70455475	70456223	70456395	70456450	1.48005e-09	9.34062e-09	0.263
1527	XLOC_025619	NOM1	chr7	+	156755701	156756720	156755701	156755869	156756598	156756720	1.32154e-05	4.8644e-05	0.322
1529	XLOC_011425	ENGASE	chr17	+	77079842	77080768	77079842	77080033	77080619	77080768	1.526e-09	9.5841e-09	0.376
1534	XLOC_013056	C19orf60	chr19	+	18699804	18700493	18699804	18699887	18700222	18700493	4.3494e-07	1.90274e-06	0.283
1535	XLOC_013056	C19orf60	chr19	+	18699804	18700493	18699804	18699887	18700288	18700493	2.63803e-07	1.20388e-06	0.297
1536	XLOC_015356	DNAJB2	chr2	+	220149353	220151622	220149353	220149557	220150708	220151622	0	0	0.216
1539	XLOC_001678	MAP3K6	chr1	-	27683080	27683605	27683080	27683240	27683499	27683605	8.20622e-05	0.000279864	0.429
1545	XLOC_000227	SRRM1	chr1	+	24973157	24975520	24973157	24973699	24974514	24975520	0.000736561	0.00230539	0.734
1550	XLOC_019889	FAM200B	chr4	+	15687858	15688771	15687858	15688085	15688623	15688771	0	0	0.589
1551	XLOC_019889	FAM200B	chr4	+	15687858	15693133	15687858	15688771	15690173	15693133	0	0	0.378
1552	XLOC_007779	THTPA	chr14	+	24025190	24026243	24025190	24025552	24025951	24026243	4.79722e-08	2.44094e-07	0.688
1554	XLOC_004404	SAC3D1	chr11	+	64808375	64809338	64808375	64808578	64808757	64809338	4.50483e-08	2.3107e-07	0.683
1560	XLOC_017448	BRWD1	chr21	-	40557403	40569341	40557403	40559343	40568423	40569341	2.93574e-07	1.32387e-06	0.633
1561	XLOC_017448	BRWD1	chr21	-	40668190	40670508	40668190	40668289	40670357	40670508	3.87468e-14	4.312e-13	0.238
1565	XLOC_009472	ULK3	chr15	-	75132574	75132982	75132574	75132657	75132838	75132982	1.38532e-05	5.07949e-05	0.395
1568	XLOC_025911	NSUN5	chr7	-	72716512	72717737	72716512	72717521	72717596	72717737	2.71209e-05	9.66501e-05	0.684
1569	XLOC_025911	NSUN5	chr7	-	72716512	72717737	72716512	72717526	72717596	72717737	0.000125413	0.000425422	0.143
1572	XLOC_009349	CCPG1	chr15	-	55647420	55653142	55647420	55648607	55651736	55653142	0	0	0.191
1575	XLOC_006955	RBM19	chr12	-	114259858	114261126	114259858	114260451	114261013	114261126	7.74568e-07	3.29754e-06	0.546
1577	XLOC_029280	GEMIN8	chrX	-	14044170	14048035	14044170	14044340	14047895	14048035	2.64865e-05	9.4744e-05	0.38
1578	XLOC_012203	SRSF2	chr17	-	74730196	74732546	74730196	74731240	74732235	74732546	5.87314e-10	3.9079e-09	0.17
1581	XLOC_002171	ACP6	chr1	-	147115750	147120213	147115750	147119368	147120047	147120213	8.33835e-06	3.14869e-05	0.114
1585	XLOC_008280	DHRS4-AS1	chr14	-	24422982	24423406	24422982	24423242	24423333	24423406	2.16558e-09	1.32087e-08	0.809
1598	XLOC_007793	REC8	chr14	+	24641233	24641817	24641233	24641574	24641675	24641817	1.57198e-05	5.71985e-05	0.148
1602	XLOC_017519	LSS	chr21	-	47648347	47648738	47648347	47648513	47648645	47648738	4.42317e-07	1.92616e-06	0.17
1609	XLOC_017326	DIP2A	chr21	+	47971736	47974205	47971736	47971817	47974081	47974205	5.10848e-05	0.000177723	0.412
1612	XLOC_010988	TRAF4	chr17	+	27074860	27075196	27074860	27074965	27075034	27075196	9.64809e-06	3.60713e-05	0.194
1615	XLOC_007536	LPAR6	chr13	-	48984935	48987247	48984935	48986341	48986556	48987247	7.1021e-13	6.8259e-12	0.9
1626	XLOC_015162	PDK1	chr2	+	173460556	173463862	173460556	173460751	173462340	173463862	1.3426e-07	6.4847e-07	0.708
1638	XLOC_000543	SRSF11	chr1	+	70694104	70698060	70694104	70694238	70697950	70698060	1.552e-07	7.42073e-07	0.151
1646	XLOC_028144	PIGO	chr9	-	35091236	35092764	35091236	35091288	35092539	35092764	0.00861538	0.0239344	0.302
1649	XLOC_026059	GIGYF1	chr7	-	100286214	100287178	100286214	100286341	100286924	100287178	7.77156e-16	1.05638e-14	0.639
1653	XLOC_014262	PRKD2	chr19	-	47219387	47220384	47219387	47219792	47220071	47220384	4.16812e-09	2.47101e-08	0.963
1655	XLOC_012891	PIN1	chr19	+	9959765	9960365	9959765	9959877	9960208	9960365	1.26965e-09	8.10786e-09	0.489
1658	XLOC_022156	DUSP1	chr5	-	172196577	172197309	172196577	172196797	172197163	172197309	0	0	0.226
1660	XLOC_025259	STEAP2	chr7	+	89861650	89866992	89861650	89861798	89866204	89866992	4.44089e-16	6.40229e-15	0.913
1670	XLOC_009112	NGRN	chr15	+	90808894	90809630	90808894	90809108	90809519	90809630	0	0	0.643
1673	XLOC_023411	HMGN3	chr6	-	79910961	79912106	79910961	79911872	79911992	79912106	2.06581e-08	1.11229e-07	0.495
1683	XLOC_019791	TMEM175	chr4	+	941903	942403	941903	941942	942198	942403	0.00170721	0.0051082	-0.631
1684	XLOC_018292	CTNNB1	chr3	+	41280624	41281939	41280624	41280845	41281150	41281939	0	0	0.619
1685	XLOC_018292	CTNNB1	chr3	+	41280624	41281939	41280624	41280845	41281309	41281939	0	0	0.843
1690	XLOC_025572	ZNF212	chr7	+	148991470	148994658	148991470	148991503	148991630	148994658	0.0170543	0.044703	0.341
1697	XLOC_016108	METTL5	chr2	-	170680998	170681441	170680998	170681150	170681291	170681441	2.82274e-12	2.51013e-11	0.302
1698	XLOC_016108	METTL5	chr2	-	170680998	170681441	170680998	170681150	170681377	170681441	1.82332e-12	1.66018e-11	0.475
1701	XLOC_000279	TRNAU1AP	chr1	+	28887144	28887772	28887144	28887244	28887624	28887772	0.00333289	0.0096832	0.33
1702	XLOC_000654	SLC30A7	chr1	+	101440365	101447311	101440365	101440458	101440774	101447311	2.20832e-09	1.34263e-08	0.516
1703	XLOC_009772	ERCC4	chr16	+	14014013	14016068	14014013	14014229	14015887	14016068	0.0104205	0.0284916	0.136
1708	XLOC_014795	SNRNP27	chr2	+	70131385	70132368	70131385	70131557	70131643	70132368	0	0	0.942
1709	XLOC_011656	TRIM16	chr17	-	15586349	15587608	15586349	15586471	15587509	15587608	2.94431e-09	1.77311e-08	0.614
1710	XLOC_002198	ADAMTSL4-AS1	chr1	-	150551318	150552214	150551318	150551439	150551898	150552214	2.22045e-16	3.30118e-15	0.965
1720	XLOC_028250	ZFAND5	chr9	-	74975543	74978522	74975543	74975700	74978385	74978522	0	0	0.842
1721	XLOC_028250	ZFAND5	chr9	-	74975543	74978522	74975543	74975703	74978385	74978522	0	0	0.225
1725	XLOC_002123	TRIM45	chr1	-	117653205	117655075	117653205	117653834	117654716	117655075	4.74221e-07	2.05568e-06	0.746
1730	XLOC_020435	ACOX3	chr4	-	8356530	8368807	8356530	8366472	8367182	8368807	6.82857e-11	5.05633e-10	0.784
1731	XLOC_020435	ACOX3	chr4	-	8356530	8368807	8356530	8366475	8367182	8368807	6.27187e-10	4.14423e-09	0.635
1732	XLOC_017901	GUSBP11	chr22	-	24032422	24037704	24032422	24032543	24036305	24037704	7.77156e-16	1.05638e-14	0.639
1736	XLOC_005627	THYN1	chr11	-	134122733	134123260	134122733	134122810	134123120	134123260	0.00820454	0.0228898	0.281
1737	XLOC_005627	THYN1	chr11	-	134122733	134123260	134122733	134122810	134123192	134123260	0.0064669	0.0183679	0.35
1740	XLOC_002785	MIR3916	chr1	-	247363368	247365397	247363368	247363495	247365317	247365397	0.000517819	0.00165337	0.29
1743	XLOC_016767	ARFGAP1	chr20	+	61918915	61921142	61918915	61920848	61921029	61921142	0	0	0.879
1747	XLOC_013680	TMEM259	chr19	-	1012064	1012572	1012064	1012187	1012461	1012572	1.18441e-10	8.53761e-10	0.18
1751	XLOC_025450	CCDC136	chr7	+	128445814	128446912	128445814	128445955	128446741	128446912	7.34772e-05	0.000252396	0.267
1752	XLOC_025450	CCDC136	chr7	+	128450192	128452366	128450192	128450420	128451853	128452366	7.73859e-12	6.57434e-11	0.368
1753	XLOC_025450	CCDC136	chr7	+	128452761	128455985	128452761	128452983	128454691	128455985	6.93889e-14	7.43025e-13	0.801
1754	XLOC_025450	CCDC136	chr7	+	128454691	128455985	128454691	128454973	128455667	128455985	7.07323e-13	6.8259e-12	0.73
1760	XLOC_007749	METTL17	chr14	+	21464685	21465194	21464685	21464870	21464943	21465194	5.64173e-10	3.80716e-09	0.294
1761	XLOC_007749	METTL17	chr14	+	21464685	21465194	21464685	21464870	21464970	21465194	5.86683e-10	3.9079e-09	0.884
1762	XLOC_017765	2021-09-03	chr22	+	42390624	42394225	42390624	42390718	42392905	42394225	0.000392999	0.00128061	0.435
1763	XLOC_011893	NT5C3B	chr17	-	39992110	39992523	39992110	39992209	39992433	39992523	8.47206e-11	6.20089e-10	0.665
1765	XLOC_010314	SLX4	chr16	-	3629642	3633511	3629642	3632694	3633097	3633511	4.4881e-09	2.64423e-08	0.394
1766	XLOC_010314	SLX4	chr16	-	3650979	3652308	3650979	3651192	3652118	3652308	8.33914e-06	3.14869e-05	0.303
1771	XLOC_019571	P2RY14	chr3	-	150924555	150937430	150924555	150932128	150937322	150937430	4.95415e-08	2.5133e-07	0.502
1774	XLOC_013217	NFKBIB	chr19	+	39398038	39399534	39398038	39398299	39399370	39399534	8.75729e-11	6.38511e-10	0.49
1775	XLOC_023323	AARS2	chr6	-	44274985	44278180	44274985	44275131	44278035	44278180	8.80219e-06	3.31039e-05	0.303
1776	XLOC_029125	PHF6	chrX	+	133559230	133562822	133559230	133559360	133559690	133562822	0	0	0.42
1778	XLOC_009934	CLUHP3	chr16	+	31765086	31775539	31765086	31765221	31765775	31775539	2.09832e-08	1.12166e-07	0.343
1779	XLOC_021604	SDHAP3	chr5	-	1571060	1574410	1571060	1572401	1574296	1574410	1.55431e-15	2.05407e-14	0.826
1787	XLOC_012655	C18orf32	chr18	-	47017901	47018203	47017901	47017954	47018105	47018203	0.000317725	0.00104427	0.144
1789	XLOC_019134	FYCO1	chr3	-	45957427	45963332	45957427	45960557	45960904	45963332	4.65079e-10	3.17221e-09	0.754
1796	XLOC_015838	CHMP3	chr2	-	86849783	86851000	86849783	86849950	86850938	86851000	3.92819e-12	3.46081e-11	0.941
1800	XLOC_026838	C8orf33	chr8	+	146277823	146278283	146277823	146277883	146277971	146278283	7.44767e-06	2.82892e-05	0.373
1804	XLOC_011720	IFT20	chr17	-	26655350	26656302	26655350	26655759	26656198	26656302	8.85214e-12	7.48694e-11	0.138
1807	XLOC_027358	JRK	chr8	-	143738873	143740356	143738873	143739494	143740233	143740356	6.45518e-07	2.76671e-06	0.98
1808	XLOC_027358	JRK	chr8	-	143738873	143747939	143738873	143740356	143745894	143747939	2.43916e-13	2.4822e-12	0.94
1810	XLOC_008572	SNHG10	chr14	-	95999248	96001209	95999248	95999398	96000029	96001209	0	0	0.609
1812	XLOC_029572	RBM41	chrX	-	106304582	106310923	106304582	106308988	106310785	106310923	1.26565e-14	1.52439e-13	0.853
1820	XLOC_003212	ZDHHC16	chr10	+	99215730	99235270	99215730	99215801	99216533	99235270	5.95671e-06	2.29002e-05	0.184
1830	XLOC_000402	IPO13	chr1	+	44412477	44415825	44412477	44413356	44415088	44415825	1.27603e-05	4.7151e-05	0.188
1846	XLOC_029543	ARMCX6	chrX	-	100870107	100871756	100870107	100870750	100871661	100871756	9.70275e-09	5.46282e-08	0.558
1850	XLOC_020970	ROPN1L	chr5	+	10441973	10442410	10441973	10442115	10442238	10442410	1.72351e-12	1.58446e-11	0.918
1856	XLOC_024961	ZNF316	chr7	+	6681455	6682395	6681455	6681593	6682012	6682395	4.94642e-06	1.92103e-05	0.175
1860	XLOC_013218	MRPS12	chr19	+	39421593	39421983	39421593	39421811	39421915	39421983	1.04854e-05	3.89723e-05	0.442
1865	XLOC_005400	CREBZF	chr11	-	85368607	85373501	85368607	85371641	85372680	85373501	0	0	0.844
1866	XLOC_005400	CREBZF	chr11	-	85368607	85373501	85368607	85371641	85373432	85373501	0.00763895	0.0214409	0.218
1867	XLOC_005400	CREBZF	chr11	-	85372680	85373501	85372680	85372793	85373432	85373501	0.000693939	0.00217915	0.245
1868	XLOC_005400	CREBZF	chr11	-	85368607	85376182	85368607	85373501	85374567	85376182	0	0	0.551
1869	XLOC_005400	CREBZF	chr11	-	85374567	85376182	85374567	85374645	85374858	85376182	2.28373e-12	2.05969e-11	0.426
1872	XLOC_001529	DFFA	chr1	-	10516395	10523266	10516395	10521759	10523114	10523266	0	0	0.325
1879	XLOC_009681	RAB26	chr16	+	2202989	2203223	2202989	2203046	2203114	2203223	0.0139859	0.0372239	-0.281
1884	XLOC_001719	TMEM234	chr1	-	32681984	32682548	32681984	32682118	32682489	32682548	0.00198113	0.0059	0.379
1887	XLOC_002486	ABL2	chr1	-	179068461	179078576	179068461	179078033	179078342	179078576	6.35713e-11	4.74416e-10	0.643
1888	XLOC_021910	PGGT1B	chr5	-	114536232	114548280	114536232	114548004	114548116	114548280	0	0	0.947
1890	XLOC_009606	LINS1	chr15	-	101112098	101114446	101112098	101112270	101113855	101114446	1.57965e-06	6.42325e-06	0.482
1893	XLOC_017582	BMS1P20	chr22	+	22661470	22664248	22661470	22661610	22664100	22664248	0	0	0.94
1894	XLOC_017582	BMS1P20	chr22	+	22663061	22664248	22663061	22663184	22664100	22664248	2.69419e-08	1.41631e-07	0.33
1895	XLOC_005071	AMBRA1	chr11	-	46563494	46564948	46563494	46564531	46564801	46564948	2.14273e-14	2.47128e-13	0.277
1897	XLOC_012093	INTS2	chr17	-	60003712	60005377	60003712	60004023	60005295	60005377	1.39722e-07	6.71443e-07	0.679
1903	XLOC_016279	CRYBA2	chr2	-	219857737	219858127	219857737	219857902	219858096	219858127	1.90585e-06	7.68396e-06	0.5
1906	XLOC_000682	ATXN7L2	chr1	+	110031468	110032750	110031468	110031722	110032551	110032750	0.00522469	0.0149513	0.239
1910	XLOC_026038	MCM7	chr7	-	99696645	99697026	99696645	99696826	99696901	99697026	9.01855e-06	3.38507e-05	0.134
1913	XLOC_014884	THNSL2	chr2	+	88469813	88472892	88469813	88469975	88472657	88472892	1.05471e-14	1.27842e-13	0.763
1916	XLOC_025210	NSUN5P1	chr7	+	75045553	75046071	75045553	75045694	75045764	75046071	2.60534e-11	2.04874e-10	0.81
1917	XLOC_021380	KIAA0141	chr5	+	141318085	141321612	141318085	141318325	141319118	141321612	0	0	0.966
1920	XLOC_029675	FAM127B	chrX	-	134184962	134186221	134184962	134185398	134185946	134186221	2.6492e-09	1.60555e-08	0.58
1928	XLOC_005828	KIAA1551	chr12	+	32133811	32140256	32133811	32138891	32140172	32140256	9.89687e-07	4.15756e-06	0.184
1929	XLOC_009730	NAA60	chr16	+	3534690	3536963	3534690	3535083	3535466	3536963	4.1889e-10	2.88821e-09	0.861
1930	XLOC_008770	HERC2P9	chr15	+	28926941	28930410	28926941	28926989	28929274	28930410	8.54356e-06	3.21949e-05	0.9
1935	XLOC_013586	RPL28	chr19	+	55899297	55903451	55899297	55899416	55902921	55903451	1.0425e-08	5.81783e-08	0.692
1936	XLOC_012536	ENOSF1	chr18	-	670323	674406	670323	673076	674160	674406	2.36958e-11	1.87109e-10	0.491
1938	XLOC_008091	DLK1	chr14	+	101200485	101204561	101200485	101200765	101200984	101204561	0	0	0.996
1939	XLOC_006219	OAS2	chr12	+	113446891	113449528	113446891	113447045	113448178	113449528	4.64817e-12	4.07625e-11	0.889
1940	XLOC_021087	SREK1	chr5	+	65449290	65455162	65449290	65449424	65451892	65455162	0	0	0.899
1941	XLOC_021087	SREK1	chr5	+	65449290	65454760	65449290	65449424	65454636	65454760	6.66134e-16	9.18589e-15	0.641
1942	XLOC_021087	SREK1	chr5	+	65449290	65455162	65449290	65449424	65455046	65455162	0	0	0.264
1943	XLOC_021087	SREK1	chr5	+	65449290	65455162	65449290	65454760	65455046	65455162	0	0	0.383
1945	XLOC_021087	SREK1	chr5	+	65458241	65460725	65458241	65458420	65459619	65460725	8.44595e-07	3.58764e-06	0.122
1946	XLOC_021087	SREK1	chr5	+	65459619	65460725	65459619	65459750	65460435	65460725	0	0	0.835
1947	XLOC_021087	SREK1	chr5	+	65459619	65460725	65459619	65459750	65460610	65460725	1.73266e-07	8.18178e-07	0.113
1952	XLOC_004234	PTPMT1	chr11	+	47586981	47587538	47586981	47587348	47587457	47587538	0.00600077	0.0170695	0.118
1965	XLOC_021572	CTC-338M12.4	chr5	+	180690628	180691567	180690628	180690767	180691052	180691567	0	0	0.831
1967	XLOC_025852	FIGNL1	chr7	-	50504608	50514995	50504608	50514714	50514829	50514995	0.000445099	0.00143563	0.819
1968	XLOC_025852	FIGNL1	chr7	-	50515878	50517421	50515878	50515987	50516815	50517421	9.34473e-06	3.5006e-05	0.691
1970	XLOC_025852	FIGNL1	chr7	-	50515878	50517421	50515878	50515987	50517260	50517421	4.16674e-05	0.000145225	0.546
1971	XLOC_007901	JKAMP	chr14	+	59951160	59951834	59951160	59951311	59951707	59951834	3.00512e-07	1.35195e-06	0.823
1982	XLOC_011203	CDK5RAP3	chr17	+	46052879	46053379	46052879	46053019	46053234	46053379	0	0	0.311
1993	XLOC_018355	ATRIP	chr3	+	48506918	48509044	48506918	48507708	48508028	48509044	7.87759e-06	2.98626e-05	0.375
1996	XLOC_019458	SLC41A3	chr3	-	125725199	125726068	125725199	125725407	125725956	125726068	5.36153e-11	4.04881e-10	0.571
2004	XLOC_026172	MGC27345	chr7	-	127975596	127976096	127975596	127975733	127975900	127976096	2.06252e-06	8.24576e-06	0.151
2005	XLOC_027855	GARNL3	chr9	+	130106513	130107756	130106513	130106618	130107681	130107756	0.00815518	0.022789	0.206
2009	XLOC_025072	LINC00265	chr7	+	39818869	39821484	39818869	39818984	39820101	39821484	0.00150127	0.00452043	0.314
2010	XLOC_025072	LINC00265	chr7	+	39820101	39821484	39820101	39820223	39820833	39821484	1.24281e-09	7.99007e-09	0.464
2017	XLOC_013172	ARHGAP33	chr19	+	36278069	36279724	36278069	36278461	36278545	36279724	1.09556e-07	5.34575e-07	0.546
2018	XLOC_015801	AUP1	chr2	-	74755877	74756409	74755877	74756062	74756258	74756409	1.7462e-09	1.08242e-08	0.23
2020	XLOC_011406	MFSD11	chr17	+	74733582	74734530	74733582	74734058	74734363	74734530	2.99036e-05	0.000105383	0.718
2021	XLOC_011406	MFSD11	chr17	+	74733582	74734530	74733582	74734247	74734363	74734530	1.11022e-16	1.73177e-15	0.587
2025	XLOC_003197	HELLS	chr10	+	96361284	96373196	96361284	96367783	96369609	96373196	7.4869e-07	3.19452e-06	0.679
2026	XLOC_007423	AMER2	chr13	-	25735816	25745857	25735816	25744619	25744976	25745857	3.88578e-15	4.89711e-14	0.588
2031	XLOC_028591	INPP5E	chr9	-	139326275	139327038	139326275	139326437	139326930	139327038	0.000528877	0.00168585	0.186
2032	XLOC_005614	ZBTB44	chr11	-	130096332	130104168	130096332	130101610	130103202	130104168	3.77476e-15	4.78891e-14	0.987
2045	XLOC_018130	SCO2	chr22	-	50967924	50968514	50967924	50968148	50968332	50968514	1.89997e-09	1.16259e-08	0.34
2046	XLOC_018130	SCO2	chr22	-	50967924	50968514	50967924	50968160	50968332	50968514	2.60534e-08	1.3734e-07	0.847
2049	XLOC_012587	TMEM241	chr18	-	20875930	20878031	20875930	20877480	20877561	20878031	0.0106815	0.0291634	0.525
2050	XLOC_000072	PER3	chr1	+	7889893	7890221	7889893	7890011	7890065	7890221	4.79186e-07	2.07248e-06	0.642
2055	XLOC_027531	CCDC107	chr9	+	35660742	35661500	35660742	35660855	35660936	35661500	1.66533e-15	2.17064e-14	0.593
2058	XLOC_028597	SNHG7	chr9	-	139619045	139619562	139619045	139619391	139619506	139619562	0.004997	0.0143212	0.192
2065	XLOC_000331	NCDN	chr1	+	36023392	36023824	36023392	36023484	36023756	36023824	2.75493e-05	9.79932e-05	0.364
2066	XLOC_019676	ABCC5	chr3	-	183700561	183705705	183700561	183700795	183705557	183705705	5.74621e-09	3.34405e-08	0.344
2068	XLOC_017633	MIAT	chr22	+	27064120	27072440	27064120	27069629	27069650	27072440	0	0	0.459
2074	XLOC_027422	ZNF252P	chr8	-	146219864	146221993	146219864	146219978	146221199	146221993	0	0	0.477
2078	XLOC_021560	SQSTM1	chr5	+	179263435	179265077	179263435	179263565	179264716	179265077	0	0	0.982
2093	XLOC_013776	SLC25A23	chr19	-	6440074	6442170	6440074	6440333	6441989	6442170	3.26961e-13	3.24066e-12	0.986
2098	XLOC_021035	ZNF131	chr5	+	43161350	43162033	43161350	43161708	43161810	43162033	0	0	0.533
2099	XLOC_021035	ZNF131	chr5	+	43161350	43162033	43161350	43161715	43161810	43162033	4.88498e-15	6.0759e-14	0.883
2106	XLOC_020331	WDR17	chr4	+	177046254	177050011	177046254	177046506	177049888	177050011	0.000416232	0.001354	0.241
2113	XLOC_022498	ITPR3	chr6	+	33657810	33658886	33657810	33657975	33658693	33658886	3.64088e-08	1.89306e-07	0.75
2114	XLOC_007207	TRIM13	chr13	+	50571142	50571899	50571142	50571267	50571802	50571899	4.06398e-11	3.11845e-10	0.445
2115	XLOC_007207	TRIM13	chr13	+	50571142	50571899	50571142	50571352	50571802	50571899	5.7122e-08	2.87575e-07	0.29
2118	XLOC_009909	FBRS	chr16	+	30671583	30673789	30671583	30671763	30673740	30673789	0.0112022	0.030454	-0.126
2125	XLOC_001869	CC2D1B	chr1	-	52823452	52824133	52823452	52823570	52824002	52824133	0.000450394	0.00145025	0.16
2126	XLOC_001869	CC2D1B	chr1	-	52823452	52824133	52823452	52823588	52824002	52824133	1.21622e-06	5.02052e-06	0.506
2131	XLOC_004629	DYNC2H1	chr11	+	103025179	103025538	103025179	103025335	103025423	103025538	1.80292e-07	8.45061e-07	0.161
2138	XLOC_014959	C2orf49	chr2	+	105959304	105959680	105959304	105959431	105959557	105959680	0	0	0.774
2140	XLOC_013863	TMEM205	chr19	-	11456195	11456981	11456195	11456304	11456683	11456981	1.37216e-05	5.04096e-05	0.533
2141	XLOC_013863	TMEM205	chr19	-	11456195	11456981	11456195	11456304	11456802	11456981	0.000452589	0.00145486	0.129
2142	XLOC_013863	TMEM205	chr19	-	11456195	11456981	11456195	11456413	11456802	11456981	0.000109054	0.000370588	0.237
2145	XLOC_001072	DARS2	chr1	+	173822486	173823043	173822486	173822705	173822932	173823043	0.017284	0.0451805	0.128
2148	XLOC_012258	OXLD1	chr17	-	79632065	79633667	79632065	79632614	79633175	79633667	7.50955e-13	7.14534e-12	0.853
2153	XLOC_012258	OXLD1	chr17	-	79632065	79633667	79632065	79632614	79633547	79633667	0	0	0.804
2156	XLOC_007796	GMPR2	chr14	+	24702077	24702546	24702077	24702183	24702424	24702546	0	0	0.438
2157	XLOC_007796	GMPR2	chr14	+	24707451	24708447	24707451	24707611	24707794	24708447	1.55431e-15	2.05407e-14	0.21
2158	XLOC_000428	AKR1A1	chr1	+	46016454	46016827	46016454	46016548	46016637	46016827	0	0	0.669
2160	XLOC_003545	ZNF248	chr10	-	38117692	38122044	38117692	38120240	38121952	38122044	3.71165e-07	1.64262e-06	0.243
2162	XLOC_003545	ZNF248	chr10	-	38145223	38146564	38145223	38145265	38146112	38146564	0.00918053	0.0253564	-0.242
2163	XLOC_003545	ZNF248	chr10	-	38145362	38146564	38145362	38145460	38146112	38146564	2.87808e-05	0.000101803	0.291
2169	XLOC_005438	CCDC82	chr11	-	96117125	96119457	96117125	96117925	96119417	96119457	0.00474292	0.0136136	0.122
2172	XLOC_005783	AEBP2	chr12	+	19671020	19675173	19671020	19671047	19671608	19675173	0.000128682	0.000434959	0.336
2194	XLOC_021760	DIMT1	chr5	-	61681331	61686809	61681331	61684879	61686702	61686809	0	0	0.422
2195	XLOC_006837	NR2C1	chr12	-	95451506	95452265	95451506	95451654	95452085	95452265	5.32404e-10	3.60557e-09	0.243
2200	XLOC_003333	SEC23IP	chr10	+	121700097	121704170	121700097	121700304	121700623	121704170	0	0	0.991
2201	XLOC_007991	FOS	chr14	+	75746579	75747370	75746579	75746831	75747262	75747370	0.000152904	0.000512283	0.114
2202	XLOC_017560	TMEM191A	chr22	+	21055401	21056997	21055401	21056594	21056873	21056997	1.71246e-09	1.06846e-08	1
2203	XLOC_005220	PLA2G16	chr11	-	63381471	63381941	63381471	63381540	63381856	63381941	0.00224643	0.00666919	0.217
2205	XLOC_005979	RPL41	chr12	+	56510373	56510583	56510373	56510443	56510558	56510583	5.55112e-16	7.76748e-15	-0.357
2206	XLOC_018535	TFG	chr3	+	100455419	100463775	100455419	100455548	100463676	100463775	5.89215e-08	2.94298e-07	0.209
2214	XLOC_010411	THUMPD1	chr16	-	20744985	20748608	20744985	20747680	20748181	20748608	0	0	0.569
2215	XLOC_009829	C16orf52	chr16	+	22086807	22095972	22086807	22087020	22092016	22095972	1.33e-08	7.315e-08	0.174
2223	XLOC_007790	PSME1	chr14	+	24607682	24608176	24607682	24607777	24607944	24608176	0.00140975	0.00425835	0.321
2231	XLOC_001098	QSOX1	chr1	+	180165396	180167169	180165396	180165734	180166467	180167169	0	0	0.821
2232	XLOC_008176	TNFAIP2	chr14	+	103601555	103603776	103601555	103601688	103602145	103603776	5.41552e-11	4.07342e-10	0.714
2238	XLOC_002736	TARBP1	chr1	-	234541648	234546277	234541648	234541845	234546190	234546277	2.08424e-08	1.11727e-07	0.394
2239	XLOC_002736	TARBP1	chr1	-	234541648	234546277	234541648	234545319	234546190	234546277	1.99672e-05	7.19652e-05	0.478
2241	XLOC_022623	LOC730101	chr6	+	52531186	52533951	52531186	52531316	52531546	52533951	1.26794e-05	4.69435e-05	0.291
2244	XLOC_009972	RBL2	chr16	+	53524041	53525560	53524041	53524213	53524426	53525560	0	0	0.941
2248	XLOC_028356	XPA	chr9	-	100444481	100447322	100444481	100444712	100447204	100447322	1.11723e-11	9.24385e-11	0.742
2249	XLOC_027167	SNX16	chr8	-	82751846	82752317	82751846	82751986	82752073	82752317	0	0	0.849
2252	XLOC_021550	ZNF354B	chr5	+	178309709	178316642	178309709	178311519	178312614	178316642	2.70953e-07	1.22476e-06	0.342
2253	XLOC_021550	ZNF354B	chr5	+	178312614	178316642	178312614	178312734	178314609	178316642	0.00074727	0.00233124	0.275
2257	XLOC_010028	SETD6	chr16	+	58549694	58550001	58549694	58549784	58549856	58550001	1.87596e-07	8.74989e-07	0.584
2261	XLOC_027899	USP20	chr9	+	132642391	132644117	132642391	132642568	132642745	132644117	2.51044e-12	2.25347e-11	0.261
2262	XLOC_012116	SMURF2	chr17	-	62538308	62542065	62538308	62540772	62541568	62542065	0.000631645	0.00199823	0.685
2263	XLOC_013084	ZNF714	chr19	+	21299612	21307883	21299612	21301688	21307763	21307883	4.44089e-16	6.40229e-15	0.718
2275	XLOC_028146	FAM214B	chr9	-	35107377	35108346	35107377	35107565	35108124	35108346	1.11022e-16	1.73177e-15	0.851
2277	XLOC_014035	LINC00662	chr19	-	28283907	28284848	28283907	28284140	28284439	28284848	0	0	0.523
2280	XLOC_028635	ARRDC1-AS1	chr9	-	140500104	140510651	140500104	140509785	140510513	140510651	5.76573e-10	3.86345e-09	0.982
2286	XLOC_010064	TSNAXIP1	chr16	+	67859569	67859979	67859569	67859739	67859819	67859979	0.00739946	0.0208301	0.715
2290	XLOC_007292	MIR17HG	chr13	+	92001951	92020176	92001951	92002024	92002409	92020176	2.76389e-06	1.09122e-05	0.775
2314	XLOC_022053	PPP2R2B	chr5	-	146257564	146258348	146257564	146257758	146258153	146258348	2.48574e-10	1.76506e-09	0.387
2319	XLOC_015561	TP53I3	chr2	-	24307058	24308085	24307058	24307201	24307600	24308085	6.81276e-05	0.000234867	0.247
2322	XLOC_018297	NKTR	chr3	+	42678359	42681242	42678359	42680398	42680479	42681242	1.63647e-13	1.6925e-12	0.363
2329	XLOC_022940	WTAP	chr6	+	160169222	160170453	160169222	160169401	160169621	160170453	0	0	0.893
2330	XLOC_025014	NFE2L3	chr7	+	26223320	26241181	26223320	26223404	26224152	26241181	0	0	0.883
2337	XLOC_012224	CANT1	chr17	-	76993073	76994045	76993073	76993726	76993921	76994045	1.98807e-11	1.58962e-10	0.555
2339	XLOC_029507	ATRX	chrX	-	76937011	76940085	76937011	76938943	76939030	76940085	0	0	0.688
2343	XLOC_000827	CIART	chr1	+	150254942	150256043	150254942	150255028	150255923	150256043	1.72405e-08	9.40076e-08	0.815
2345	XLOC_005569	SCN3B	chr11	-	123524454	123525315	123524454	123524534	123524933	123525315	2.22045e-16	3.30118e-15	0.304
2346	XLOC_029440	SPIN2B	chrX	-	57146114	57147064	57146114	57146534	57146837	57147064	9.37251e-09	5.3083e-08	0.598
2348	XLOC_009145	SYNM	chr15	+	99669571	99675800	99669571	99672018	99672954	99675800	5.27511e-12	4.58381e-11	0.834
2350	XLOC_014485	ZSCAN5A	chr19	-	56824651	56825922	56824651	56824753	56825618	56825922	1.77204e-07	8.3264e-07	0.666
2363	XLOC_001614	HP1BP3	chr1	-	21069037	21071584	21069037	21069667	21071236	21071584	3.14325e-05	0.000110362	0.579
2369	XLOC_017878	THAP7	chr22	-	21356120	21356404	21356120	21356200	21356374	21356404	2.54761e-07	1.16541e-06	0.445
2374	XLOC_006795	NAP1L1	chr12	-	76439162	76442244	76439162	76441498	76442172	76442244	0.0117293	0.0316608	0.177
2375	XLOC_004742	TBRG1	chr11	+	124495566	124496946	124495566	124495799	124496799	124496946	4.41078e-11	3.34411e-10	0.324
2376	XLOC_019658	KCNMB3	chr3	-	178968530	178969645	178968530	178968722	178968823	178969645	0.00274782	0.00810714	0.687
2380	XLOC_025460	STRIP2	chr7	+	129096279	129098291	129096279	129096483	129098055	129098291	2.1156e-08	1.12773e-07	0.453
2386	XLOC_018135	ARSA	chr22	-	51065983	51066601	51065983	51066220	51066373	51066601	3.99596e-06	1.56146e-05	0.322
2387	XLOC_018135	ARSA	chr22	-	51065983	51066601	51065983	51066220	51066418	51066601	1.79752e-08	9.77339e-08	0.825
2391	XLOC_000748	MAN1A2	chr1	+	118065446	118071486	118065446	118065559	118065871	118071486	0.000274082	0.000903948	0.478
2394	XLOC_007327	TPP2	chr13	+	103288573	103289589	103288573	103288742	103289431	103289589	8.65974e-15	1.06319e-13	0.262
2395	XLOC_007327	TPP2	chr13	+	103297258	103298740	103297258	103297359	103298629	103298740	3.912e-08	2.01297e-07	-0.609
2396	XLOC_007327	TPP2	chr13	+	103297258	103298740	103297258	103297359	103298643	103298740	1.44154e-05	5.27549e-05	0.379
2397	XLOC_015641	HNRNPLL	chr2	-	38829579	38830178	38829579	38829742	38829998	38830178	0	0	0.846
2400	XLOC_022223	MGAT1	chr5	-	180235647	180236817	180235647	180236076	180236633	180236817	6.66134e-16	9.18589e-15	0.723
2409	XLOC_004364	TTC9C	chr11	+	62495951	62496558	62495951	62496208	62496294	62496558	0	0	0.774
2412	XLOC_011695	B9D1	chr17	-	19246482	19247170	19246482	19246774	19247102	19247170	1.48451e-06	6.06227e-06	0.145
2413	XLOC_029679	ZNF75D	chrX	-	134427655	134429965	134427655	134428184	134429693	134429965	0.00149346	0.00450405	0.284
2414	XLOC_006498	RECQL	chr12	-	21654103	21654603	21654103	21654149	21654346	21654603	2.07799e-06	8.29018e-06	0.534
2416	XLOC_003960	ATHL1	chr11	+	290389	291113	290389	290600	290677	291113	1.75473e-09	1.08417e-08	1
2427	XLOC_008398	GCH1	chr14	-	55308723	55310861	55308723	55309772	55310499	55310861	1.06941e-07	5.24506e-07	0.998
2432	XLOC_006732	AGAP2	chr12	-	58116528	58120577	58116528	58117741	58117851	58120577	0.000428666	0.00138733	0.416
2433	XLOC_021465	PTTG1	chr5	+	159848916	159849410	159848916	159849162	159849308	159849410	2.55461e-06	1.0128e-05	0.465
2434	XLOC_005655	TULP3	chr12	+	3048476	3050306	3048476	3048590	3049695	3050306	2.06088e-07	9.54194e-07	0.796
2436	XLOC_011818	MED1	chr17	-	37560537	37566974	37560537	37564621	37566833	37566974	0.000736555	0.00230539	0.734
2457	XLOC_018850	TTC14	chr3	+	180327417	180336135	180327417	180327791	180335167	180336135	0	0	0.95
2459	XLOC_029547	ZMAT1	chrX	-	101141603	101149877	101141603	101141703	101149426	101149877	0.0111425	0.0303349	0.443
2460	XLOC_029547	ZMAT1	chrX	-	101141603	101150855	101141603	101141703	101150786	101150855	0.00868074	0.0240458	0.374
2461	XLOC_029547	ZMAT1	chrX	-	101141603	101150855	101141603	101149877	101150786	101150855	9.67978e-06	3.61189e-05	0.474
2469	XLOC_018359	PRKAR2A-AS1	chr3	+	48885369	48885841	48885369	48885458	48885537	48885841	8.55094e-13	8.05566e-12	0.855
2472	XLOC_010965	WSB1	chr17	+	25633807	25636298	25633807	25633908	25634769	25636298	1.06507e-10	7.7066e-10	0.267
2478	XLOC_013866	RGL3	chr19	-	11527287	11527733	11527287	11527341	11527509	11527733	0.000656619	0.00207222	0.263
2490	XLOC_014500	ZNF154	chr19	-	58207642	58212513	58207642	58209209	58212355	58212513	0	0	0.96
2491	XLOC_014500	ZNF154	chr19	-	58207642	58214156	58207642	58212513	58212605	58214156	3.93093e-05	0.000137258	0.532
2492	XLOC_029198	PNMA3	chrX	+	152225306	152228827	152225306	152226717	152226838	152228827	9.08309e-09	5.20636e-08	1
2493	XLOC_029198	PNMA3	chrX	+	152226838	152228827	152226838	152227128	152227643	152228827	1.16351e-13	1.20993e-12	0.639
2494	XLOC_009257	PLCB2	chr15	-	40582777	40583038	40582777	40582873	40582961	40583038	0.0103174	0.0282503	0.302
2497	XLOC_021379	RELL2	chr5	+	141016516	141017976	141016516	141017308	141017736	141017976	2.87219e-05	0.000101786	0.542
2498	XLOC_011176	FMNL1	chr17	+	43318748	43319513	43318748	43319001	43319213	43319513	3.43421e-06	1.34471e-05	0.343
2499	XLOC_028186	KGFLP2	chr9	-	41952705	41954633	41952705	41953779	41954503	41954633	7.56584e-05	0.00025942	0.599
2500	XLOC_028186	KGFLP2	chr9	-	41954503	41955177	41954503	41954633	41954748	41955177	1.11022e-15	1.49841e-14	0.623
2508	XLOC_022180	LMAN2	chr5	-	176778452	176778885	176778452	176778564	176778623	176778885	1.0653e-09	6.87207e-09	0.559
2509	XLOC_003969	RASSF7	chr11	+	563188	564025	563188	563317	563557	564025	1.2989e-06	5.35024e-06	0.867
2518	XLOC_028652	LOC100233156	chrUn_gl000218	-	38785	40872	38785	40028	40641	40872	0.000798074	0.00246949	0.194
2521	XLOC_016003	FAR2P2	chr2	-	131172633	131176818	131172633	131175871	131176643	131176818	1.08234e-08	6.0225e-08	0.367
2527	XLOC_014856	MAT2A	chr2	+	85770023	85772403	85770023	85770157	85770792	85772403	0	0	0.329
2532	XLOC_029457	VSIG4	chrX	-	65241579	65242704	65241579	65242008	65242682	65242704	0.0070459	0.0199233	0.448
2538	XLOC_025324	STAG3L5P-PVRIG2P-PILRB	chr7	+	99950186	99950537	99950186	99950290	99950383	99950537	3.02947e-07	1.35969e-06	0.444
2548	XLOC_015452	CAPN10	chr2	+	241534440	241535938	241534440	241534721	241535350	241535938	2.66254e-07	1.21216e-06	0.454
2549	XLOC_015452	CAPN10	chr2	+	241534440	241535938	241534440	241534721	241535735	241535938	1.5401e-06	6.27583e-06	0.428
2551	XLOC_017580	PPIL2	chr22	+	22049682	22052202	22049682	22049785	22051035	22052202	2.7458e-12	2.45318e-11	0.742
2558	XLOC_027922	C9orf9	chr9	+	135763676	135765419	135763676	135763824	135765343	135765419	3.88689e-13	3.83251e-12	0.61
2566	XLOC_002322	MEF2D	chr1	-	156433512	156438091	156433512	156437448	156437784	156438091	2.17604e-13	2.22634e-12	0.271
2567	XLOC_020036	RUFY3	chr4	+	71655211	71659621	71655211	71655309	71659501	71659621	2.1794e-05	7.84008e-05	0.23
2568	XLOC_020036	RUFY3	chr4	+	71655211	71662758	71655211	71659621	71660511	71662758	3.00964e-09	1.80673e-08	0.201
2570	XLOC_003619	ZWINT	chr10	-	58117198	58118220	58117198	58117946	58118137	58118220	0.000163946	0.000547348	0.262
2574	XLOC_009094	MIR7-2	chr15	+	89148611	89155084	89148611	89152073	89152246	89155084	0	0	0.855
2577	XLOC_018716	ESYT3	chr3	+	138192377	138193194	138192377	138192476	138193062	138193194	0.00012684	0.000429496	0.449
2591	XLOC_005020	BDNF	chr11	-	27676441	27680473	27676441	27680132	27680366	27680473	1.36557e-14	1.63439e-13	0.923
2593	XLOC_003153	PAPSS2	chr10	+	89504758	89507594	89504758	89504988	89505588	89507594	0.000791565	0.00245334	0.407
2608	XLOC_010872	CNTROB	chr17	+	7835441	7836667	7835441	7836118	7836245	7836667	8.61277e-08	4.24614e-07	0.708
2613	XLOC_028507	NAIF1	chr9	-	130823429	130826179	130823429	130824105	130825652	130826179	3.38393e-08	1.76913e-07	0.398
2617	XLOC_027332	ST3GAL1	chr8	-	134487961	134488843	134487961	134488317	134488520	134488843	5.79353e-06	2.23633e-05	0.349
2618	XLOC_006272	MLXIP	chr12	+	122617894	122619892	122617894	122618534	122619770	122619892	0.000141797	0.000477592	0.229
2621	XLOC_002895	SPAG6	chr10	+	22634373	22634747	22634373	22634565	22634651	22634747	0.00297689	0.00876939	0.177
2622	XLOC_009872	SH2B1	chr16	+	28874988	28878354	28874988	28875075	28877332	28878354	1.99719e-06	8.01826e-06	0.297
2632	XLOC_021535	NSD1	chr5	+	176562087	176563031	176562087	176562201	176562941	176563031	3.03021e-05	0.00010659	0.272
2638	XLOC_000915	ZBTB7B	chr1	+	154975105	154975419	154975105	154975162	154975318	154975419	0.00331718	0.00965229	0.311
2645	XLOC_015365	SLC4A3	chr2	+	220493126	220494143	220493126	220493292	220493865	220494143	4.90719e-14	5.33621e-13	0.643
2646	XLOC_015365	SLC4A3	chr2	+	220496983	220497731	220496983	220497164	220497595	220497731	0	0	0.391
2653	XLOC_029480	HDAC8	chrX	-	71787431	71787880	71787431	71787646	71787738	71787880	0.0100598	0.0276244	0.473
2654	XLOC_027203	RBM12B	chr8	-	94713194	94752924	94713194	94748666	94752856	94752924	1.52614e-05	5.57438e-05	0.607
2657	XLOC_006782	LINC01481	chr12	-	70636845	70637140	70636845	70636984	70637091	70637140	2.21981e-08	1.17997e-07	0.981
2658	XLOC_023537	SOGA3	chr6	-	127794224	127797613	127794224	127794536	127796437	127797613	9.91429e-14	1.03664e-12	0.37
2659	XLOC_023537	SOGA3	chr6	-	127794224	127797613	127794224	127794536	127796446	127797613	3.25073e-13	3.24066e-12	0.677
2661	XLOC_010681	GLG1	chr16	-	74481325	74487232	74481325	74486029	74487068	74487232	0	0	0.788
2663	XLOC_022510	ZNF76	chr6	+	35259334	35260564	35259334	35259514	35260330	35260564	2.50801e-08	1.32576e-07	0.19
2669	XLOC_000491	ACOT11	chr1	+	55139373	55139824	55139373	55139478	55139672	55139824	7.6961e-11	5.6547e-10	0.967
2670	XLOC_000491	ACOT11	chr1	+	55139373	55139824	55139373	55139478	55139688	55139824	7.92513e-05	0.000271251	0.372
2672	XLOC_026710	TRHR	chr8	+	110131276	110138718	110131276	110131663	110135048	110138718	3.79526e-05	0.000132764	0.666
2673	XLOC_010435	EARS2	chr16	-	23533333	23535775	23533333	23534738	23534831	23535775	5.55112e-16	7.76748e-15	0.748
SE splicing type
ID	GeneID	geneSymbol	chr	strand	exonStart_0base	exonEnd	upstreamES	upstreamEE	downstreamES	downstreamEE	PValue	FDR	IncLevelDifference
224	XLOC_009314	MYEF2	chr15	-	48441228	48441280	48431624	48435268	48441359	48441568	6.82262e-09	4.43386e-06	-0.226
228	XLOC_009314	MYEF2	chr15	-	48459545	48459598	48458317	48458325	48460827	48461036	6.73782e-11	7.4337e-08	0.387
268	XLOC_002038	DPH5	chr1	-	101490864	101491022	101487196	101487321	101491238	101491362	9.45411e-05	0.0139724	-0.255
290	XLOC_011795	SYNRG	chr17	-	35880281	35880317	35874899	35879174	35880640	35880751	1.55288e-07	6.57768e-05	-0.439
428	XLOC_008622	JAG2	chr14	-	105617327	105617441	105617201	105617248	105617619	105617733	1.84032e-08	1.09134e-05	-0.486
508	XLOC_001738	DLGAP3	chr1	-	35390974	35391083	35372955	35373038	35395051	35395221	4.54997e-05	0.0074477	0.319
584	XLOC_004437	BANF1	chr11	+	65770705	65770844	65769549	65770041	65771096	65771617	0.000298587	0.0342744	0.182
599	XLOC_017407	MIS18A	chr21	-	33726241	33726412	33723012	33723231	33727167	33727306	0.000430105	0.0451429	-0.179
620	XLOC_029560	MORF4L2	chrX	-	102939608	102939657	102933426	102933528	102940098	102940188	3.31981e-05	0.005748	-0.128
890	XLOC_005591	TMEM218	chr11	-	124980539	124980642	124972532	124972705	124981482	124981659	3.83304e-05	0.0064944	-0.452
1108	XLOC_021997	FAM13B	chr5	-	137292165	137292231	137289854	137290065	137295304	137295452	8.99206e-08	4.30901e-05	0.322
1335	XLOC_023528	TBC1D32	chr6	-	121629121	121629247	121625900	121625979	121631924	121631993	1.36285e-07	5.93166e-05	-0.342
1519	XLOC_007297	GPR180	chr13	+	95271403	95271584	95264443	95264644	95271721	95271771	8.79862e-05	0.0131264	-0.234
1523	XLOC_010907	PIGL	chr17	+	16187334	16187452	16120109	16120775	16203201	16203292	6.66134e-16	2.43093e-12	-0.94
1785	XLOC_011163	TMUB2	chr17	+	42265043	42265111	42264353	42264477	42266389	42266956	2.02786e-05	0.00387919	-0.391
1866	XLOC_010298	HCFC1R1	chr16	-	3073474	3073531	3073233	3073362	3073847	3073969	3.56433e-07	0.000132106	0.263
1930	XLOC_004494	PPFIA1	chr11	+	70197099	70197129	70194294	70194526	70200406	70200558	8.23731e-08	4.07069e-05	-0.368
2027	XLOC_005699	PEX5	chr12	+	7354836	7354947	7354346	7354437	7355207	7355300	2.06825e-06	0.000591083	0.296
2100	XLOC_011330	BPTF	chr17	+	65959448	65959622	65955656	65955991	65960327	65960520	8.46767e-13	1.33905e-09	-0.289
2239	XLOC_000270	THEMIS2	chr1	+	28206154	28206565	28203098	28203239	28211805	28211962	0.000183407	0.0232275	-0.571
2633	XLOC_002659	TLR5	chr1	-	223307730	223307824	223305816	223305981	223308023	223308206	8.19048e-06	0.00190473	-0.595
2644	XLOC_027241	ZNF706	chr8	-	102214560	102214675	102213834	102213971	102217662	102217960	9.33054e-05	0.0138328	-0.185
2665	XLOC_001393	C1orf101	chr1	+	244681893	244682000	244662303	244662381	244715623	244716116	1.46616e-09	1.19925e-06	0.837
2975	XLOC_017944	THOC5	chr22	-	29946716	29946832	29945040	29945147	29949659	29949736	0.000225824	0.0277407	-0.365
3355	XLOC_001816	LOC101929592	chr1	-	44184664	44184797	44175075	44175206	44186141	44186222	0.000114862	0.0161218	0.424
3360	XLOC_025585	REPIN1	chr7	+	150066759	150066957	150065878	150066030	150068316	150071133	1.52556e-06	0.000465938	-0.349
3472	XLOC_014326	NOSIP	chr19	-	50080015	50080134	50063878	50063949	50083771	50083829	0.000204756	0.0255628	-0.117
3692	XLOC_020386	RNF212	chr4	-	1075206	1075255	1073430	1073476	1079683	1079742	0.000323698	0.0365632	-0.74
3708	XLOC_008381	NIN	chr14	-	51261153	51261243	51259429	51259599	51273454	51273536	3.49216e-07	0.00013045	0.464
3735	XLOC_012239	AATK	chr17	-	79096993	79097143	79094000	79096623	79098526	79098648	0.000439327	0.0458068	0.195
3777	XLOC_023628	SYNE1	chr6	-	152451854	152451913	152442818	152443811	152453256	152453349	3.9232e-12	5.31772e-09	0.317
3811	XLOC_025567	CUL1	chr7	+	148456639	148456730	148454074	148454242	148463652	148463815	2.05969e-05	0.00392424	-0.553
3853	XLOC_013060	CRTC1	chr19	+	18854917	18854965	18853719	18853836	18856632	18856770	0.000231322	0.0280556	0.185
3955	XLOC_012617	INO80C	chr18	-	33058245	33058313	33048046	33048706	33077682	33077955	0.000246674	0.0293295	-0.171
4047	XLOC_014607	FAM228B	chr2	+	24384375	24384483	24369799	24369956	24387067	24387204	2.95495e-05	0.00521136	-0.427
4125	XLOC_007596	MYCBP2	chr13	-	77807290	77807398	77799569	77799689	77817193	77817295	9.71077e-05	0.0142628	0.372
4591	XLOC_010241	CCDC78	chr16	-	775412	775580	775236	775293	775793	775880	1.90733e-05	0.00369328	0.251
4685	XLOC_019227	PCBP4	chr3	-	51995956	51996104	51995175	51995320	52001341	52001482	0.000210445	0.026204	-0.457
4686	XLOC_019227	PCBP4	chr3	-	51996825	51996908	51995175	51995320	52001341	52001450	0.000153043	0.0202373	-0.5
4768	XLOC_026115	NRCAM	chr7	-	107831697	107831727	107830088	107830190	107832172	107832297	9.83242e-08	4.57313e-05	-0.205
4774	XLOC_026115	NRCAM	chr7	-	107878195	107878213	107875026	107875132	107953108	107953175	1.35361e-05	0.00289263	-0.217
4815	XLOC_019005	ATP2B2	chr3	-	10733075	10733284	10661601	10661646	10749599	10749619	0.000128484	0.017751	0.397
4817	XLOC_014628	AGBL5	chr2	+	27291915	27291962	27291499	27291612	27292440	27292574	0.000142698	0.0191236	-0.426
4997	XLOC_010095	FUK	chr16	+	70503054	70503226	70502751	70502871	70504216	70504329	4.45613e-07	0.00015895	0.327
5034	XLOC_009178	HERC2P2	chr15	-	23306733	23306791	23303804	23303947	23308563	23308707	1.3084e-05	0.00281194	-0.264
5036	XLOC_009178	HERC2P2	chr15	-	23311069	23311200	23310008	23310147	23311306	23311537	0.000450873	0.0469076	0.431
5106	XLOC_022741	C6orf203	chr6	+	107351228	107351311	107349375	107350001	107360952	107361434	0.000181205	0.023109	-0.37
5118	XLOC_010826	RPAIN	chr17	+	5331390	5331531	5329555	5329619	5335861	5336340	0.000103755	0.0150527	-0.262
5300	XLOC_015007	RABL2A	chr2	+	114392627	114392707	114391729	114391809	114398929	114399027	5.76218e-06	0.00141543	-0.51
5382	XLOC_004720	ARHGEF12	chr11	+	120300420	120300540	120300148	120300226	120302479	120302620	2.86326e-05	0.00508749	-0.196
5467	XLOC_003872	ABLIM1	chr10	-	116207638	116207785	116205070	116205162	116211382	116211430	4.98992e-06	0.00125918	0.29
5495	XLOC_012691	PIGN	chr18	-	59829485	59829562	59828365	59828618	59830763	59830889	0.000281227	0.0325407	-0.478
5576	XLOC_009207	GOLGA8M	chr15	-	28950304	28950373	28948987	28949063	28950628	28950885	5.60622e-09	3.74598e-06	-0.867
5613	XLOC_025123	SUMF2	chr7	+	56141866	56141911	56140689	56140804	56142278	56142429	0.000337714	0.0377865	-0.158
5637	XLOC_018686	ATP2C1	chr3	+	130613433	130613619	130612834	130613181	130649259	130649370	6.72879e-05	0.0102974	-0.317
5638	XLOC_018686	ATP2C1	chr3	+	130613551	130613619	130612834	130613181	130649259	130649370	0.000383232	0.041604	-0.323
5738	XLOC_018211	OXNAD1	chr3	+	16313651	16313828	16313165	16313229	16327848	16327955	2.01081e-06	0.000581677	-0.385
5827	XLOC_020152	TET2	chr4	+	106163990	106164084	106111516	106111662	106180775	106180926	0.000133847	0.0182992	0.347
5968	XLOC_018260	GOLGA4	chr3	+	37315026	37315092	37292885	37292975	37323448	37323763	0.000165391	0.0213906	-0.15
6155	XLOC_011963	PLEKHM1	chr17	-	43555265	43555513	43552465	43553092	43559802	43559891	7.22517e-05	0.010976	-0.289
6165	XLOC_029278	TRAPPC2	chrX	-	13752168	13752304	13737989	13738101	13752643	13752754	0.000133667	0.0182992	-0.33
6238	XLOC_025444	METTL2B	chr7	+	128117135	128117227	128116452	128116929	128119211	128119567	0	0	0.694
6312	XLOC_025163	RABGEF1	chr7	+	66233817	66234012	66204982	66205779	66236869	66237065	0.000112216	0.0159869	-0.29
6685	XLOC_018923	HRASLS	chr3	+	192969155	192969289	192958862	192959322	192973439	192973574	5.09704e-05	0.00822478	0.245
6716	XLOC_024971	PHF14	chr7	+	11021998	11022786	11014461	11014572	11030329	11030474	0	0	0.385
6744	XLOC_009679	TSC2	chr16	+	2127598	2127727	2126491	2126586	2129032	2129197	0.000193758	0.024266	0.45
6777	XLOC_013303	ZNF227	chr19	+	44721943	44722005	44717221	44717397	44732598	44732725	2.22898e-05	0.00409865	-0.292
7134	XLOC_008680	SNRPN	chr15	+	25219457	25219603	25207260	25207356	25222023	25222176	0.000113041	0.0160083	-0.257
7230	XLOC_000226	NCMAP	chr1	+	24882937	24883445	24882566	24882660	24921914	24922003	0.000269452	0.031408	-0.488
7306	XLOC_012444	C18orf25	chr18	+	43819970	43820153	43795776	43796561	43833662	43833786	4.41841e-05	0.00732915	0.28
7539	XLOC_007545	DLEU2	chr13	-	50603413	50603628	50601342	50601542	50618786	50618904	0.000148471	0.0197855	-0.419
7609	XLOC_015709	FANCL	chr2	-	58431264	58431361	58392858	58393009	58468352	58468515	0.000141896	0.01907	0.323
7639	XLOC_004765	TIRAP	chr11	+	126160356	126160480	126152981	126153048	126160697	126160856	5.17234e-05	0.0082899	-0.433
7656	XLOC_015239	CCDC150	chr2	+	197593916	197594111	197590696	197590823	197594516	197594585	0.000280246	0.0325065	-0.75
7803	XLOC_004670	NCAM1	chr11	+	113092017	113092047	113085090	113085233	113102366	113102517	1.90958e-13	3.93881e-10	-0.322
7856	XLOC_011003	LRRC37BP1	chr17	+	28958772	28958913	28937906	28937960	28960115	28960408	0.000104463	0.0151092	-0.28
7857	XLOC_011003	LRRC37BP1	chr17	+	28958772	28958945	28937906	28937960	28960115	28960408	0.000193858	0.024266	-0.27
7858	XLOC_011003	LRRC37BP1	chr17	+	28958772	28958997	28937906	28937960	28960115	28960408	0.000188178	0.0237429	-0.23
8223	XLOC_011130	COASY	chr17	+	40714373	40714505	40714091	40714237	40714629	40715340	2.44124e-05	0.00443736	0.426
8691	XLOC_018376	SEMA3F	chr3	+	50212528	50212621	50211663	50211783	50214200	50214294	5.76494e-08	3.07297e-05	0.35
8720	XLOC_012834	HSD11B1L	chr19	+	5686426	5686538	5684975	5685130	5686910	5687002	4.64469e-06	0.00119755	0.475
8848	XLOC_022950	MAP3K4	chr6	+	161529982	161530073	161529774	161529891	161530786	161530946	1.91833e-05	0.0036995	-0.225
8913	XLOC_018369	DAG1	chr3	+	49524686	49524848	49507564	49507866	49530255	49530406	2.09137e-07	8.40818e-05	-0.399
9414	XLOC_028483	MAPKAP1	chr9	-	128268588	128268696	128246721	128246862	128305337	128305447	6.93556e-05	0.0105797	0.192
9759	XLOC_016060	KCNJ3	chr2	-	155548456	155549368	155547195	155547660	155553106	155553254	0.000382347	0.041603	-0.4
9760	XLOC_016060	KCNJ3	chr2	-	155548916	155549368	155547195	155547660	155553106	155617352	5.59393e-05	0.00881666	-0.453
9837	XLOC_000164	CROCC	chr1	+	17250819	17250974	17240587	17240632	17256340	17256526	0.000118808	0.0166151	0.55
10046	XLOC_018828	ECT2	chr3	+	172473272	172473365	172473084	172473164	172474772	172474955	1.38145e-12	2.11411e-09	0.711
10047	XLOC_018022	CSNK1E	chr22	-	38691392	38691453	38690347	38690540	38694790	38694939	4.84169e-07	0.000171414	0.28
10061	XLOC_008876	BLOC1S6	chr15	+	45884332	45884474	45879969	45880074	45897625	45897712	2.55893e-05	0.00461589	0.302
10155	XLOC_025890	GUSB	chr7	-	65444713	65444898	65444385	65444528	65445210	65445396	8.8729e-06	0.00203996	0.373
10193	XLOC_016641	PABPC1L	chr20	+	43566701	43566832	43565277	43565371	43586977	43588013	0.000231821	0.0280556	0.519
10278	XLOC_000580	ADGRL2	chr1	+	82452584	82452713	82450942	82451039	82456074	82458727	0.000341012	0.0378875	0.403
10487	XLOC_017431	SETD4	chr21	-	37429681	37429775	37429406	37429502	37431113	37431271	2.10146e-05	0.00394242	-0.267
10590	XLOC_015799	PCGF1	chr2	-	74733078	74733184	74732465	74732546	74733858	74734011	2.14401e-06	0.000605557	-0.751
10873	XLOC_026758	PHF20L1	chr8	+	133811328	133811418	133811017	133811106	133816063	133816277	2.61544e-11	3.02632e-08	0.232
10874	XLOC_026758	PHF20L1	chr8	+	133811340	133811418	133811017	133811106	133816063	133816277	2.47464e-06	0.000682554	0.18
11295	XLOC_017062	SULF2	chr20	-	46288142	46288196	46286149	46287136	46288440	46288465	0.000428726	0.045098	-0.131
11343	XLOC_016791	OPRL1	chr20	+	62723318	62723469	62711470	62711705	62724040	62724306	5.19706e-05	0.00830148	-0.666
11477	XLOC_018273	EXOG	chr3	+	38539119	38540327	38537579	38538021	38542845	38542985	3.07063e-05	0.00535565	-0.288
11557	XLOC_025249	DMTF1	chr7	+	86823999	86824144	86823040	86823418	86824346	86825648	1.54232e-07	6.57768e-05	-0.175
11613	XLOC_020854	NEK1	chr4	-	170476870	170477002	170458959	170459062	170477082	170477246	0.000160177	0.0209915	-0.38
11724	XLOC_028532	FNBP1	chr9	-	132686122	132686275	132671168	132671278	132687238	132687436	5.9776e-10	5.45352e-07	0.718
11890	XLOC_015513	MBOAT2	chr2	-	9083315	9083393	9028147	9028203	9143668	9143876	3.76083e-06	0.00100235	0.716
12086	XLOC_021549	HNRNPAB	chr5	+	177637132	177637273	177636330	177636448	177637553	177638184	3.0651e-10	2.90823e-07	0.313
12203	XLOC_006948	IQCD	chr12	-	113645242	113646064	113638384	113638618	113658801	113658899	0.000340363	0.0378875	-0.345
12245	XLOC_016401	NRSN2	chr20	+	330281	330476	329892	330007	333853	335512	5.59139e-05	0.00881666	-0.177
12410	XLOC_002381	TSTD1	chr1	-	161008340	161008463	161007421	161007865	161008669	161008774	4.23063e-05	0.00709206	0.334
12533	XLOC_021712	C5orf28	chr5	-	43476215	43476336	43444353	43446659	43483923	43487707	3.88604e-09	2.75161e-06	-1
12536	XLOC_021712	C5orf28	chr5	-	43476215	43476591	43453759	43454145	43479991	43480089	2.18242e-05	0.00404437	-0.459
12538	XLOC_021712	C5orf28	chr5	-	43479991	43480089	43453759	43454145	43483923	43483992	1.79144e-06	0.000527875	0.313
12639	XLOC_014627	TMEM214	chr2	+	27260682	27260760	27260428	27260570	27261013	27261105	3.04524e-08	1.71987e-05	0.337
12672	XLOC_017313	FAM207A	chr21	+	46393114	46393180	46386948	46387096	46396594	46396904	2.14442e-06	0.000605557	-0.268
12735	XLOC_008908	TEX9	chr15	+	56720564	56720671	56704499	56704634	56737868	56738195	3.63189e-06	0.000973448	0.648
13071	XLOC_016631	OSER1-AS1	chr20	+	42843527	42843643	42839721	42839996	42853460	42854667	4.39346e-06	0.00115155	-0.409
13214	XLOC_011740	MYO18A	chr17	-	27444707	27444728	27443461	27443473	27445062	27445207	1.10863e-05	0.00247299	0.269
13356	XLOC_013402	LIN7B	chr19	+	49619519	49619729	49618516	49618588	49621111	49621275	9.88541e-05	0.0144745	-0.189
13480	XLOC_003730	ATAD1	chr10	-	89519457	89519557	89516545	89516679	89527429	89527480	4.1377e-06	0.00109504	0.117
13539	XLOC_018761	ERICH6-AS1	chr3	+	150424713	150424958	150421023	150421454	150425718	150425796	0.000258986	0.0304877	-0.237
13636	XLOC_016125	WIPF1	chr2	-	175462328	175462601	175450250	175450339	175547501	175547627	4.95382e-13	8.70422e-10	-0.824
13690	XLOC_026092	DPY19L2P2	chr7	-	102918691	102918793	102918060	102918085	102920584	102920759	2.17491e-05	0.00404437	0.561
13741	XLOC_016826	UBOX5	chr20	-	3095950	3096112	3088218	3090960	3102029	3103230	0.000257469	0.0303846	-0.23
13817	XLOC_016987	RBM39	chr20	-	34328446	34328519	34326889	34326939	34328745	34328809	0	0	-0.404
13982	XLOC_023495	METTL24	chr6	-	110636544	110636684	110620124	110620353	110643976	110644075	0.000183603	0.0232275	-0.36
14278	XLOC_007909	MNAT1	chr14	+	61275042	61275146	61201458	61201669	61346431	61346553	1.6682e-10	1.68385e-07	1
14319	XLOC_010231	LUC7L	chr16	-	258599	258663	258076	258187	270647	270746	2.05966e-06	0.000591083	-0.226
14386	XLOC_024923	LOC101927021	chr7	+	1201987	1202179	1199989	1200259	1202597	1202853	1.38725e-09	1.15461e-06	0.44
14544	XLOC_021065	SETD9	chr5	+	56206995	56207363	56205086	56205570	56208837	56208961	3.60156e-13	6.83447e-10	-0.528
14626	XLOC_029347	CASK	chrX	-	41416284	41416353	41412971	41413168	41419031	41419100	7.60171e-07	0.000250439	-0.419
14781	XLOC_017491	C21orf2	chr21	-	45755640	45755687	45752915	45753145	45757531	45757550	0.000100316	0.0146433	-0.244
15273	XLOC_006913	MMAB	chr12	-	109999047	109999134	109998844	109998909	109999224	109999322	1.12574e-07	5.13523e-05	-0.28
15287	XLOC_010378	PKD1P6	chr16	-	15228886	15229058	15228058	15228202	15229136	15229286	7.24891e-10	6.48859e-07	-0.521
15342	XLOC_020215	INTU	chr4	+	128597059	128597220	128595278	128595368	128604958	128605055	8.20058e-07	0.000268306	-0.479
15344	XLOC_020215	INTU	chr4	+	128604958	128605055	128595278	128595368	128605563	128605641	4.81171e-13	8.70422e-10	0.215
15345	XLOC_020215	INTU	chr4	+	128604958	128605055	128597059	128597220	128605563	128605641	0	0	0.778
15518	XLOC_005991	RBMS2	chr12	+	56982715	56982802	56982077	56982158	56982923	56989980	0.000175171	0.0224603	-0.279
15758	XLOC_015271	NBEAL1	chr2	+	203962269	203962356	203949185	203949292	203964351	203964435	1.52917e-05	0.00316792	-0.356
15772	XLOC_015271	NBEAL1	chr2	+	204055369	204055625	204055014	204055112	204058517	204058634	3.44452e-08	1.92249e-05	0.326
15773	XLOC_015271	NBEAL1	chr2	+	204055369	204055995	204055014	204055112	204058517	204058634	6.94068e-06	0.00166299	0.256
15884	XLOC_003506	ABI1	chr10	-	27044583	27044670	27040526	27040712	27047990	27048164	1.27356e-06	0.000400884	0.56
15885	XLOC_003506	ABI1	chr10	-	27044583	27044670	27040526	27040712	27054146	27054247	6.1961e-09	4.08263e-06	0.571
16073	XLOC_025999	SGCE	chr7	-	94229008	94229035	94228086	94228275	94229957	94230169	0	0	0.401
16180	XLOC_025176	POM121	chr7	+	72411355	72411532	72410952	72411055	72412375	72414061	1.68955e-05	0.0033678	-0.207
16242	XLOC_010230	NPRL3	chr16	-	169124	169254	162620	162774	188148	188333	8.79869e-05	0.0131264	-0.365
16292	XLOC_004237	PTPRJ	chr11	+	48170998	48171040	48168427	48168515	48171647	48171735	4.81317e-06	0.00123428	-0.202
16324	XLOC_006188	ACACB	chr12	+	109646969	109647158	109644514	109644661	109650640	109650741	0.00039512	0.0424968	-0.317
16610	XLOC_020178	ANK2	chr4	+	114253127	114253226	114251401	114251626	114254209	114254364	3.77553e-05	0.00644299	-0.364
16811	XLOC_010284	RNPS1	chr16	-	2314573	2314761	2314176	2314332	2318055	2318413	7.9825e-14	1.80332e-10	-0.288
16905	XLOC_002634	PROX1-AS1	chr1	-	214005864	214005965	213990575	213995776	214068005	214068086	4.21974e-09	2.94395e-06	-0.858
16926	XLOC_025047	AVL9	chr7	+	32791005	32791085	32766876	32768621	32792817	32804781	3.77586e-07	0.000137793	-0.525
16931	XLOC_014302	BCAT2	chr19	-	49309773	49309974	49303443	49303554	49314240	49314320	4.74072e-05	0.00770222	-0.37
17352	XLOC_001208	NFASC	chr1	+	204966297	204966534	204957760	204957934	204978684	204978816	1.30602e-05	0.00281194	0.143
17529	XLOC_016592	EPB41L1	chr20	+	34761685	34761876	34742552	34742818	34763472	34763637	5.78811e-06	0.00141543	-0.268
[truncated: 298 more rows]

## Sheet: Table S10
Table S10. Gene Ontology (GO) function of AS genes in SF3B1 mutant human prolactinoma.
ONTOLOGY	ID	Description	GeneRatio	BgRatio	pvalue	p.adjust	qvalue	geneID	Count
BP	GO:0008380	RNA splicing	67/1374	481/18862	2.12e-07	0.000768867	0.000737393	HNRNPA3/SF1/RNPC3/PRPF38A/ZC3H10/CELF1/ZBTB8OS/PSPC1/LUC7L/RBM12B/SFPQ/HNRNPU/SREK1/CLASRP/UBL5/U2AF1/SNRPN/POLR2K/LUC7L2/CELF4/EFTUD2/PRPF39/POLR2G/U2SURP/TRA2A/SF3B3/CWF19L1/FAM172A/SRSF1/LUC7L3/DDX46/PRPF4B/SRSF8/TIA1/SNRNP27/C2orf49/WTAP/HNRNPLL/CLK4/SFSWAP/RBM41/DHX15/SRSF2/KHSRP/QKI/SRSF11/PRPF38B/RBM19/ZNF326/GEMIN8/CSTF3/SF3B4/SRRM1/CCAR1/PRPF40B/SF3B1/AHNAK/CLK1/RBM39/RNPS1/MBNL2/ZNF638/…	67
BP	GO:0060271	cilium assembly	57/1374	388/18862	2.95e-07	0.000768867	0.000737393	DYNLL1/ARMC9/GAS8/ZMYND10/CEP131/NPHP4/CFAP44/CEP135/CNTRL/ABLIM1/TTC12/TCTN1/RABL2B/VDAC3/IFT81/ALMS1/PCNT/DZIP1/ATXN10/INTU/DCTN1/NEK1/BBS2/CSNK1D/ACTR3/RSPH1/ARMC2/POC1B/AKAP9/SDCCAG8/CEP192/SPATA6/ODF2/HTT/IQUB/FAM149B1/RAB11A/TBC1D32/CEP350/IFT27/FNBP1L/IFT20/CELSR2/WRAP73/MAFIP/CNTROB/DYNC2H1/B9D1/RPGR/TESK1/MCIDAS/CSNK1E/CFAP69/STK36/DNAAF2/CROCC/FAM161A	57
BP	GO:0044782	cilium organization	58/1374	409/18862	7.65e-07	0.00133044	0.00127598	DYNLL1/ARMC9/GAS8/ZMYND10/CEP131/NPHP4/CFAP44/CEP135/CNTRL/ABLIM1/TTC12/TCTN1/RABL2B/VDAC3/IFT81/ALMS1/PCNT/DZIP1/ATXN10/INTU/DCTN1/NEK1/BBS2/CSNK1D/ACTR3/RSPH1/ARMC2/POC1B/AKAP9/SDCCAG8/CEP192/SPATA6/ODF2/HTT/IQUB/FAM149B1/RAB11A/TBC1D32/CEP350/IFT27/FNBP1L/IFT20/CELSR2/WRAP73/MAFIP/CNTROB/DYNC2H1/B9D1/RPGR/TESK1/PKD2/MCIDAS/CSNK1E/CFAP69/STK36/DNAAF2/CROCC/FAM161A	58
BP	GO:0010498	proteasomal protein catabolic process	64/1374	483/18862	2.26e-06	0.00289108	0.00277273	UBE2D3/SMURF2/FBXL8/DDIT3/CDC27/HSPBP1/SOCS4/UBXN2A/DNAJC10/BRSK2/ARMC8/DCAF11/JKAMP/FOXRED2/RNF41/FBXO4/RPL11/PCNP/PSMD5/PSME2/FBXL4/DNAJB14/ARIH2/PELI1/EDEM3/FBXW7/UBE2K/CSNK1D/FAF2/SPOP/RHBDD1/SPOPL/RBX1/UBR2/CAMLG/PSMD13/GSK3B/UBE2G1/CSNK1A1/MAEA/ATE1/MTA1/TMTC3/BUB1B/CDC16/UBB/UBC/DNAJB2/CTNNB1/TRIM13/TMEM259/AUP1/PSMD11/DNAJB12/PTTG1/PSME1/DET1/UBQLN1/CSNK1E/UGGT2/TMUB2/CUL1/FBXW11/EIF3H	64
BP	GO:0000375	RNA splicing, via transesterification reactions	54/1374	386/18862	2.77e-06	0.00289108	0.00277273	HNRNPA3/SF1/RNPC3/PRPF38A/ZC3H10/CELF1/PSPC1/LUC7L/SFPQ/HNRNPU/UBL5/U2AF1/SNRPN/POLR2K/LUC7L2/CELF4/EFTUD2/PRPF39/POLR2G/U2SURP/TRA2A/SF3B3/CWF19L1/FAM172A/SRSF1/LUC7L3/DDX46/PRPF4B/SRSF8/TIA1/SNRNP27/WTAP/SFSWAP/RBM41/DHX15/SRSF2/KHSRP/QKI/SRSF11/RBM19/GEMIN8/CSTF3/SF3B4/SRRM1/CCAR1/PRPF40B/SF3B1/RBM39/RNPS1/MBNL2/SRSF6/PCBP4/FIP1L1/PTBP1	54
[truncated: 684 more rows]

[truncated: 3 more sheets: Table S11, Table S12, Table S13]
